# Supplementary material for: Prevalent intron retention fine‐tunes gene expression and contributes to cellular senescence
Source: Aging Cell. 2020 Dec 4;19(12):e13276. doi: 10.1111/acel.13276 (PMC7744961; doi:10.1111/acel.13276)
Supplement: Supplementary file 2 — Table S1 [file ACEL-19-e13276-s002.xlsx]

## Sheet: Table_S1
Gene	Intron coordinates	mean_IRI
		HFF_PD16	HFF_PD26	HFF_PD46	HFF_PD64	HFF_PD74
ABCD3	chr1:94944260-94946019:+	0.0485203	0.0389899	0.0543924	0.0581318	0.0331627
ACAP3	chr1:1229313-1229469:-	0.0448462	0.0876219	0.0586506	0.0886746	0.0795495
ACAP3	chr1:1230008-1230097:-	0.0863128	0.129005	0.145492	0.0886887	0.122323
ACAP3	chr1:1230196-1230826:-	0.0489997	0.0446953	0.0423529	0.0456083	0.0670075
ACAP3	chr1:1230934-1231115:-	0.0449622	0.0548408	0.05579	0.0662637	0.0740159
ACAP3	chr1:1233493-1233749:-	0.074417	0.107516	0.0907854	0.109941	0.121359
ACAP3	chr1:1234059-1234724:-	0.266675	0.243331	0.215359	0.21554	0.1901
ACAP3	chr1:1234736-1235210:-	0.215808	0.208096	0.187885	0.153285	0.143063
ACAP3	chr1:1235285-1235352:-	0.280504	0.250353	0.237191	0.113391	0.179459
ACAP3	chr1:1235448-1235537:-	0.0776693	0.105603	0.10715	0.0904967	0.0714367
ACAP3	chr1:1235582-1235888:-	0.0675705	0.0680384	0.0520121	0.058038	0.0690829
ACAP3	chr1:1236072-1237367:-	0.0527792	0.0519758	0.0415814	0.0405889	0.0415034
ACAP3	chr1:1238661-1239465:-	0.144798	0.169529	0.155263	0.128063	0.124121
ACBD3	chr1:226340320-226342347:-	0.0184184	0.0227036	0.0211693	0.0289666	0.0253274
ADAM15	chr1:155028476-155028555:+	0.0249062	0.0349678	0.0312994	0.0705205	0.0120266
ADAM15	chr1:155028725-155028861:+	0.0293929	0.0363125	0.015995	0.0325997	0.0192308
ADAM15	chr1:155033965-155034379:+	0.0195293	0.0154204	0.0152443	0.0161552	0.0144834
ADAM15	chr1:155034593-155034720:+	0.0536198	0.0407164	0.0589534	0.0349806	0.034085
ADAMTSL4	chr1:150521975-150522297:+	0.0598112	0.0773078	0.066582	0.081315	0.0673512
ADAMTSL4	chr1:150524784-150525018:+	0.0220594	0.0192415	0.0302395	0.0289676	0.0220465
ADAMTSL4	chr1:150525076-150525373:+	0.0319185	0.0351276	0.0422102	0.0345586	0.0255594
ADAMTSL4	chr1:150525729-150525901:+	0.105184	0.0976142	0.0882436	0.0936146	0.043166
ADAMTSL4	chr1:150526598-150526840:+	0.117942	0.0896369	0.0699012	0.083095	0.065595
ADAMTSL4	chr1:150526943-150527041:+	0.0538058	0.0621979	0.0464629	0.0528458	0.0396236
ADAMTSL4	chr1:150527110-150527904:+	0.0362074	0.0260256	0.0229993	0.0289479	0.0183105
ADAMTSL4	chr1:150528041-150528637:+	0.0480273	0.041927	0.0353698	0.0460254	0.0251384
ADAMTSL4	chr1:150528842-150529096:+	0.0340243	0.0440811	0.0302001	0.0354987	0.029836
ADAMTSL4	chr1:150529269-150529414:+	0.0422928	0.0164757	0.0260344	0.0187434	0.0159925
ADAMTSL4	chr1:150529811-150529969:+	0.145757	0.0814195	0.0721895	0.0732973	0.0566794
ADAMTSL4	chr1:150530099-150530420:+	0.121905	0.091382	0.0624908	0.0682291	0.0555759
ADAMTSL4	chr1:150530625-150530948:+	0.165086	0.134592	0.111302	0.0976453	0.0899479
ADAR	chr1:154557519-154557692:-	0.022125	0.0406276	0.0448336	0.0416758	0.0253802
ADAR	chr1:154557820-154558228:-	0.0433284	0.0419316	0.0557358	0.0631084	0.0481271
ADAR	chr1:154558341-154558656:-	0.035262	0.0296399	0.0383389	0.0423013	0.0327019
ADAR	chr1:154558839-154560600:-	0.0210141	0.0177372	0.0219378	0.0307884	0.0167135
ADAR	chr1:154561938-154562232:-	0.0233437	0.0184781	0.0315328	0.0300632	0.0219583
ADAR	chr1:154562404-154562659:-	0.0208361	0.0180277	0.0330291	0.0278097	0.0194032
ADAR	chr1:154571061-154573516:-	0.0636013	0.0646588	0.0672901	0.0697518	0.0530658
ADGRB2	chr1:32193206-32193625:-	0.228426	0.142124	0.141401	0.118359	0.110973
ADGRB2	chr1:32193682-32193782:-	0.159128	0.115124	0.073499	0.0499384	0.0459729
ADGRB2	chr1:32197020-32197715:-	0.0552842	0.0396547	0.0276834	0.0230376	0.0289265
ADGRB2	chr1:32201991-32202173:-	0.17995	0.143995	0.129271	0.0769514	0.0650384
ADGRB2	chr1:32202324-32203029:-	0.120205	0.105935	0.0960298	0.0706718	0.0545121
ADGRB2	chr1:32205635-32205710:-	0.103709	0.179191	0.0552393	0.0776361	0.0761551
ADIPOR1	chr1:202910829-202911152:-	0.037383	0.0382904	0.0334031	0.0503637	0.0295112
ADIPOR1	chr1:202911346-202912885:-	0.0158351	0.0187505	0.0204507	0.0243793	0.0131677
ADIPOR1	chr1:202913073-202914110:-	0.0103494	0.0116264	0.0107597	0.0141676	0.0093897
ADPRHL2	chr1:36554716-36556844:+	0.0815272	0.0838907	0.0686325	0.120198	0.0818569
ADPRHL2	chr1:36556941-36557218:+	0.0482943	0.0575575	0.0694888	0.0844718	0.0560313
ADPRHL2	chr1:36557426-36557510:+	0.0767373	0.0667437	0.0909406	0.0200462	0.0555592
AGO4	chr1:36316654-36319097:+	0.251328	0.353587	0.207866	0.214861	0.316383
AGRN	chr1:977542-978618:+	0.0695953	0.0356605	0.0305415	0.0309077	0.0321207
AGRN	chr1:980903-981112:+	0.0382004	0.020526	0.0188675	0.0180943	0.0148707
AGRN	chr1:981645-981776:+	0.142353	0.106426	0.0839578	0.0985725	0.114011
AGRN	chr1:982337-982706:+	0.0751111	0.0498545	0.0512803	0.0363582	0.0574879
AGRN	chr1:983745-984246:+	0.0303065	0.0242345	0.017387	0.0194644	0.0187956
AGRN	chr1:986749-986832:+	0.0733517	0.0501609	0.0338333	0.0448875	0.0427929
AGRN	chr1:987195-987372:+	0.0311027	0.0271812	0.0131261	0.014614	0.0210762
AGRN	chr1:987396-988840:+	0.0349978	0.0238843	0.0128526	0.0187333	0.03099
AGRN	chr1:988873-989132:+	0.0522829	0.0275041	0.0204153	0.0224743	0.0306816
AGRN	chr1:989931-990203:+	0.057471	0.0256136	0.0224989	0.032866	0.0352929
AGTRAP	chr1:11805894-11806183:+	0.0565046	0.0691541	0.0533238	0.069904	0.0769343
AGTRAP	chr1:11806280-11807496:+	0.0324419	0.0491622	0.0343736	0.0413984	0.0389811
AHCTF1	chr1:247006078-247007096:-	0.0678574	0.0682799	0.0422288	0.0527459	0.0403992
AHCYL1	chr1:110553979-110554983:+	0.0174977	0.0273835	0.0214904	0.0240917	0.0191955
AHCYL1	chr1:110555084-110555518:+	0.0182796	0.018745	0.0196384	0.0297197	0.0116589
AHCYL1	chr1:110559352-110560116:+	0.0132988	0.0100534	0.00999674	0.0116356	0.0112593
AHCYL1	chr1:110562248-110563352:+	0.0235472	0.033899	0.0276761	0.0346302	0.0221046
AHCYL1	chr1:110563473-110564295:+	0.0304265	0.0404932	0.0474262	0.0453169	0.0274957
AHDC1	chr1:27879801-27884815:-	0.106667	0.114283	0.141436	0.181195	0.0834851
AK2	chr1:33476434-33476825:-	0.0849451	0.134809	0.121388	0.141862	0.205961
AK2	chr1:33479003-33480122:-	0.0067574	0.00987738	0.011016	0.0108277	0.00932366
AKIRIN1	chr1:39457272-39463842:+	0.0604391	0.0724133	0.0711035	0.0970495	0.05422
AKR1A1	chr1:46032692-46033653:+	0.0449669	0.0414886	0.0403404	0.0353983	0.0413182
AKR1A1	chr1:46033849-46034156:+	0.0168307	0.033324	0.0209247	0.0218575	0.0367162
AKR1A1	chr1:46034671-46034814:+	0.0566702	0.0388052	0.0371355	0.0490824	0.041167
ALDH9A1	chr1:165636687-165638162:-	0.0150378	0.0150672	0.0205201	0.0175378	0.0102342
AMPD2	chr1:110162900-110163202:+	0.0596887	0.0796657	0.0877874	0.131276	0.0921855
AMPD2	chr1:110163888-110166609:+	0.0781351	0.0795291	0.0734445	0.0840754	0.0706025
AMPD2	chr1:110166711-110167924:+	0.0721185	0.0652675	0.0648139	0.0822465	0.0785631
AMPD2	chr1:110169534-110169796:+	0.134681	0.153076	0.115289	0.108479	0.124996
AMPD2	chr1:110169938-110170050:+	0.124541	0.109214	0.12294	0.098998	0.0922325
AMPD2	chr1:110170899-110170985:+	0.261471	0.191607	0.314436	0.250374	0.266964
AMPD2	chr1:110171117-110171264:+	0.176379	0.130557	0.120601	0.131129	0.0800818
AMPD2	chr1:110171428-110171730:+	0.0853247	0.0667975	0.0876463	0.0818457	0.0601111
AMPD2	chr1:110171857-110171948:+	0.0315521	0.0515483	0.0410944	0.0831884	0.0537086
AMPD2	chr1:110172112-110172417:+	0.049702	0.0535966	0.07623	0.0694758	0.03271
AMPD2	chr1:110172538-110172854:+	0.0472725	0.0286762	0.0476777	0.0420915	0.0348
ANGEL2	chr1:213173725-213174127:-	0.0586501	0.0614496	0.0885415	0.0909765	0.118956
ANGEL2	chr1:213174254-213178374:-	0.102815	0.0953363	0.102822	0.0988859	0.0903382
AP4B1	chr1:114444507-114445259:-	0.275615	0.215615	0.188219	0.256511	0.179566
AP4B1	chr1:114445484-114447226:-	0.258399	0.21218	0.271566	0.303193	0.153029
APH1A	chr1:150239056-150239474:-	0.00853325	0.0152063	0.0155723	0.017547	0.0134369
APH1A	chr1:150239602-150239755:-	0.0295002	0.0350893	0.0343497	0.0388019	0.0238098
APH1A	chr1:150239878-150240115:-	0.0280851	0.0336653	0.0294134	0.0358695	0.0424179
APH1A	chr1:150240527-150241097:-	0.0234918	0.0368979	0.0268745	0.036518	0.0300153
ARF1	chr1:228270551-228270850:+	0.00462272	0.00581182	0.00647827	0.00674176	0.00497584
ARF1	chr1:228271075-228284778:+	0.0109963	0.010332	0.00827571	0.00919339	0.00555545
ARF1	chr1:228285153-228285291:+	0.0336337	0.0344499	0.0289188	0.0249231	0.0239966
ARF1	chr1:228285416-228285552:+	0.0491599	0.0415446	0.0363287	0.0452886	0.0396473
ARHGAP29	chr1:94640305-94643167:-	0.0285307	0.0284746	0.0287551	0.0254835	0.0162664
ARHGAP29	chr1:94645513-94649706:-	0.0138044	0.0209931	0.0156682	0.0139177	0.0141493
ARHGAP29	chr1:94655639-94667275:-	0.0693843	0.0495519	0.0414926	0.0312904	0.0200988
ARHGAP29	chr1:94667413-94668099:-	0.0278763	0.0199683	0.0260452	0.0170575	0.010616
ARHGEF10L	chr1:17958961-17961042:+	0.108286	0.0968267	0.103832	0.127138	0.0947346
ARHGEF10L	chr1:17961057-17961329:+	0.0704691	0.134128	0.0871205	0.117153	0.140191
ARHGEF11	chr1:156907288-156908209:-	0.0871686	0.091079	0.112616	0.112798	0.0606899
ARHGEF11	chr1:156908305-156909339:-	0.162597	0.156662	0.163819	0.161333	0.132598
ARHGEF11	chr1:156909702-156909998:-	0.0954062	0.108603	0.0904023	0.128264	0.0752335
ARHGEF19	chr1:16525239-16525644:-	0.100958	0.146166	0.181104	0.182525	0.191253
ARHGEF19	chr1:16525749-16528276:-	0.102596	0.105647	0.0953529	0.133206	0.137121
ARHGEF2	chr1:155931700-155931895:-	0.037117	0.0377981	0.0526058	0.0578268	0.0278665
ARHGEF2	chr1:155935203-155935421:-	0.0313323	0.0368304	0.0280638	0.0495178	0.0377766
ARHGEF2	chr1:155936270-155936610:-	0.0297054	0.03199	0.0298676	0.0307618	0.016724
ARHGEF2	chr1:155936678-155938946:-	0.0205007	0.0224326	0.0242822	0.0250829	0.0152228
ARID1A	chr1:27099478-27099836:+	0.0661482	0.0612257	0.0649314	0.0866971	0.0890589
ARID1A	chr1:27102198-27105513:+	0.0653359	0.0820764	0.0995232	0.107344	0.0767695
ARID4B	chr1:235338714-235340062:-	0.0603629	0.0561087	0.0579899	0.0637918	0.0462148
ARID4B	chr1:235340218-235341114:-	0.0619831	0.0582387	0.0732641	0.0525123	0.0477319
ARL8A	chr1:202104654-202104834:-	0.048925	0.0630509	0.036571	0.0330917	0.0195566
ARNT	chr1:150802456-150804293:-	0.0152343	0.0177683	0.016728	0.0245862	0.0238852
ARPC5	chr1:183596729-183599595:-	0.00763054	0.0105762	0.00916271	0.0116571	0.0106671
ARPC5	chr1:183599772-183602216:-	0.00282133	0.00578296	0.0043879	0.00558708	0.00918876
ARPC5	chr1:183602298-183604651:-	0.00677498	0.00829009	0.00778612	0.0100366	0.0120547
ASAP3	chr1:23758411-23759569:-	0.077809	0.071651	0.06101	0.0524202	0.0515851
ASAP3	chr1:23759765-23759917:-	0.15433	0.18032	0.161325	0.173143	0.152708
ASAP3	chr1:23761111-23762343:-	0.116653	0.154627	0.126366	0.129806	0.0956796
ASAP3	chr1:23767704-23767879:-	0.14374	0.144389	0.0899917	0.13595	0.142608
ASAP3	chr1:23768223-23768678:-	0.0620236	0.0733721	0.0622066	0.0758912	0.0914273
ASH1L	chr1:155307542-155307879:-	0.127905	0.123025	0.139304	0.0736227	0.0691626
ATAD3A	chr1:1463242-1464602:+	0.0526296	0.0598326	0.06316	0.078227	0.0791271
ATAD3B	chr1:1417994-1420395:+	0.279712	0.455144	0.410125	0.605898	0.603092
ATAD3B	chr1:1424654-1425636:+	0.0980246	0.173015	0.18519	0.231066	0.189926
ATF3	chr1:212784189-212788359:+	0.300567	0.280214	0.441157	0.454312	0.248777
ATF3	chr1:212788603-212791468:+	0.14776	0.154158	0.291793	0.281179	0.152937
ATF3	chr1:212791576-212792387:+	0.359963	0.320203	0.51116	0.539566	0.518296
ATP1A1	chr1:116932329-116932834:+	0.0123837	0.00754318	0.0114979	0.0125899	0.00815503
ATP1A1	chr1:116946597-116947037:+	0.0112465	0.00989803	0.0138519	0.0161176	0.00891263
ATP2B4	chr1:203670051-203671171:+	0.0307287	0.0257058	0.0242991	0.0215077	0.0112464
ATP2B4	chr1:203671207-203672779:+	0.017959	0.014036	0.0124604	0.0111462	0.00753131
ATP2B4	chr1:203678670-203680004:+	0.0236842	0.0126493	0.0120235	0.00923447	0.00698241
ATP2B4	chr1:203702528-203708673:+	0.0277804	0.0213784	0.0148378	0.0150389	0.0134426
ATP5PB	chr1:111992495-111996832:+	0.00770541	0.00865874	0.00919444	0.0109229	0.00839541
ATP5PB	chr1:111996978-111998707:+	0.011628	0.0158451	0.0159334	0.0198177	0.0188808
ATP6V0B	chr1:44440779-44441471:+	0.0259162	0.035502	0.0350998	0.0254554	0.0289458
ATP6V0B	chr1:44441520-44441761:+	0.0444983	0.0716812	0.0705001	0.0594914	0.0446806
ATP6V0B	chr1:44442051-44442261:+	0.0204031	0.0450772	0.0355511	0.0254965	0.0337697
ATP6V0B	chr1:44442331-44442444:+	0.0188114	0.0389849	0.0364163	0.0357122	0.0499093
ATP6V0B	chr1:44442496-44442697:+	0.0323639	0.0330936	0.031931	0.0289633	0.0293005
ATP8B2	chr1:154304154-154304429:+	0.0362037	0.0306714	0.0335745	0.029603	0.0314737
ATP8B2	chr1:154307067-154309823:+	0.0160039	0.0179201	0.0168957	0.0171103	0.0156642
ATP8B2	chr1:154310322-154313329:+	0.0225158	0.0252009	0.0218894	0.0244177	0.0200111
ATP8B2	chr1:154317261-154317446:+	0.0745457	0.0480648	0.059115	0.0610395	0.0636264
ATP8B2	chr1:154318021-154318275:+	0.0648567	0.0870201	0.071339	0.0616872	0.0685405
ATP8B2	chr1:154318359-154318706:+	0.0564794	0.0628559	0.049326	0.0550908	0.046396
ATXN7L2	chr1:110028744-110029127:+	0.289858	0.324597	0.308724	0.288517	0.190561
ATXN7L2	chr1:110029232-110029628:+	0.205582	0.125895	0.203592	0.159859	0.0858197
ATXN7L2	chr1:110029839-110030139:+	0.263371	0.111117	0.147633	0.0978449	0.082163
ATXN7L2	chr1:110030426-110031004:+	0.223665	0.116326	0.124391	0.121359	0.0871067
ATXN7L2	chr1:110031087-110031468:+	0.281189	0.170573	0.193733	0.149848	0.108207
ATXN7L2	chr1:110031722-110032551:+	0.17873	0.124791	0.139259	0.132586	0.159887
ATXN7L2	chr1:110032750-110032892:+	0.155961	0.0630511	0.047731	0.0801813	0.0535233
ATXN7L2	chr1:110034339-110034648:+	0.201728	0.102493	0.0848514	0.127779	0.0773579
ATXN7L2	chr1:110034726-110035207:+	0.193355	0.0771473	0.05648	0.0684937	0.0617289
AURKAIP1	chr1:1309282-1309379:-	0.017229	0.0271928	0.0263764	0.0337671	0.0516094
AURKAIP1	chr1:1309825-1310084:-	0.0354832	0.0384586	0.0310191	0.0432244	0.0274939
AURKAIP1	chr1:1310170-1310376:-	0.0876071	0.0862393	0.0977009	0.0931853	0.0781305
B4GALT2	chr1:44445718-44446176:+	0.11328	0.0651402	0.0668841	0.0397322	0.0379992
B4GALT2	chr1:44450727-44450949:+	0.0584375	0.0461836	0.0340341	0.0241439	0.0314727
B4GALT2	chr1:44451293-44455969:+	0.0308923	0.0180193	0.0210249	0.0213216	0.0197019
B4GALT3	chr1:161142121-161143394:-	0.0435694	0.0387666	0.0548685	0.0733691	0.0366064
B4GALT3	chr1:161143517-161143648:-	0.264589	0.181464	0.231602	0.184027	0.144274
B4GALT3	chr1:161143839-161144782:-	0.0438462	0.047379	0.0590391	0.0805942	0.0510723
B4GALT3	chr1:161145018-161145597:-	0.0745184	0.103928	0.198836	0.132129	0.0647892
B4GALT3	chr1:161145885-161146223:-	0.121256	0.0937709	0.152555	0.129896	0.0718817
B4GALT3	chr1:161146369-161147212:-	0.133856	0.0847216	0.115033	0.144695	0.090794
BCL10	chr1:85736589-85741978:-	0.062304	0.0834413	0.0456463	0.050065	0.0557674
BLZF1	chr1:169349847-169351299:+	0.0562143	0.0552378	0.0601274	0.070255	0.0452986
BLZF1	chr1:169357543-169365131:+	0.0736148	0.0783858	0.0743974	0.077477	0.0664186
BSDC1	chr1:32859741-32860004:-	0.0422174	0.0462687	0.0289119	0.0485554	0.0551342
BTBD19	chr1:45274578-45275884:+	0.578267	0.525025	0.453582	0.454918	0.331118
BTBD19	chr1:45276098-45276225:+	0.670432	0.535461	0.632748	0.523884	0.48019
BTBD19	chr1:45276279-45277710:+	0.466558	0.321395	0.354245	0.468345	0.31444
BTBD19	chr1:45277770-45278667:+	0.476974	0.41067	0.388789	0.590633	0.476265
BTBD19	chr1:45278941-45279045:+	0.791836	0.665016	0.825019	0.779451	0.715927
BTBD19	chr1:45279171-45279309:+	0.470442	0.313699	0.361647	0.421929	0.368183
BTG2	chr1:203274876-203276231:+	0.0956491	0.0977695	0.202976	0.173894	0.0831624
C1orf122	chr1:38274111-38274202:+	0.108195	0.131794	0.162996	0.148698	0.146508
C1orf123	chr1:53684167-53684538:-	0.0441033	0.0753499	0.052407	0.0670645	0.0618816
C1orf123	chr1:53684595-53685472:-	0.0368886	0.0665341	0.0470895	0.0622845	0.0721474
C1orf123	chr1:53686016-53686241:-	0.0729422	0.121539	0.106996	0.110886	0.11171
C1orf159	chr1:1018367-1019294:-	0.116369	0.102562	0.103101	0.0840319	0.0979787
C1orf159	chr1:1019763-1019860:-	0.179259	0.148679	0.0549906	0.112564	0.0788856
C1orf159	chr1:1025808-1026255:-	0.113466	0.109501	0.1347	0.143466	0.081076
C1orf174	chr1:3807621-3809446:-	0.0644889	0.105027	0.102221	0.129344	0.0837988
C1orf198	chr1:230975654-230979099:-	0.0244897	0.0223553	0.0227303	0.0276804	0.0195868
C1orf198	chr1:230991464-230991623:-	0.0189878	0.0135092	0.0114785	0.0119136	0.0234792
C1orf216	chr1:36181927-36182101:-	0.100959	0.133548	0.0403204	0.0578571	0.173505
C1orf35	chr1:228289866-228290010:-	0.141193	0.129369	0.133488	0.195153	0.195811
C1orf35	chr1:228290083-228290178:-	0.118374	0.0607129	0.0761767	0.079649	0.0700947
C1orf35	chr1:228290750-228290834:-	0.221903	0.136102	0.506505	0.367614	0.438195
C1orf43	chr1:154184854-154184933:-	0.0816871	0.0832125	0.0739341	0.0693769	0.102659
C1orf52	chr1:85718385-85724206:-	0.256691	0.271754	0.275486	0.304822	0.202327
C1orf54	chr1:150252152-150253245:+	0.102009	0.0895717	0.0399218	0.0508213	0.0694838
CAMK2N1	chr1:20810212-20811706:-	0.0208456	0.0195023	0.0158835	0.0135931	0.0176864
CAMSAP2	chr1:200819362-200821668:+	0.0216043	0.0303005	0.0313974	0.0323536	0.0318932
CAP1	chr1:40506473-40506522:+	0.0140347	0.00656716	0.0037319	0.0210811	0.0182231
CAP1	chr1:40530231-40531886:+	0.00554525	0.00801883	0.00718826	0.0135759	0.00517306
CAP1	chr1:40531992-40533211:+	0.00963693	0.0126259	0.0145363	0.0170606	0.0110183
CAP1	chr1:40533389-40535361:+	0.00299571	0.00558113	0.00433502	0.00826062	0.00390432
CAP1	chr1:40535546-40535830:+	0.0223972	0.0257821	0.0281009	0.0374756	0.02755
CAP1	chr1:40535954-40536101:+	0.00997461	0.0121491	0.0111972	0.0139375	0.0116403
CAP1	chr1:40536184-40536507:+	0.014159	0.0156565	0.0213952	0.0222249	0.00896719
CAP1	chr1:40536651-40537121:+	0.00854088	0.00939217	0.00949783	0.0160148	0.00364953
CAPN2	chr1:223943351-223945070:+	0.00496662	0.00578038	0.00532688	0.00537331	0.00392602
CAPN2	chr1:223945082-223946971:+	0.0137283	0.0170938	0.0153704	0.0178075	0.0236329
CAPN2	chr1:223947183-223949282:+	0.00869273	0.00786846	0.00682864	0.00683687	0.00721458
CAPN2	chr1:223949319-223949887:+	0.00364054	0.00332704	0.00338696	0.0048266	0.00353505
CAPN2	chr1:223951909-223954068:+	0.00613029	0.00485518	0.0053084	0.00565989	0.0043559
CAPN2	chr1:223957611-223958148:+	0.0193395	0.0349895	0.0355992	0.037033	0.0619845
CAPN2	chr1:223958227-223959510:+	0.00839284	0.00590317	0.00659758	0.00674279	0.00474956
CAPN2	chr1:223959941-223962535:+	0.00822906	0.00685588	0.00760079	0.00811746	0.00513634
CAPZA1	chr1:113192091-113196219:+	0.0230024	0.0209658	0.0206987	0.0235108	0.0112815
CAPZA1	chr1:113196283-113197086:+	0.0310767	0.0233706	0.0277482	0.0309353	0.0188027
CAPZA1	chr1:113212227-113212613:+	0.0188326	0.0171981	0.024137	0.0222922	0.0221464
CAPZB	chr1:19666111-19669245:-	0.00983447	0.00764584	0.0114421	0.0118358	0.0067139
CAPZB	chr1:19669358-19670851:-	0.0093217	0.00832344	0.0102671	0.0112624	0.00561371
CAPZB	chr1:19670928-19671680:-	0.0125032	0.0109539	0.00966942	0.0120586	0.0110014
CC2D1B	chr1:52822798-52823197:-	0.0587555	0.0713967	0.0683217	0.0922806	0.0947381
CC2D1B	chr1:52823588-52824002:-	0.105763	0.111242	0.124804	0.135101	0.124404
CC2D1B	chr1:52826804-52827184:-	0.0443434	0.0645298	0.114937	0.131519	0.0679577
CCDC18-AS1	chr1:93804831-93804913:-	0.357556	0.295784	0.485186	0.23868	0.315269
CCDC24	chr1:44457676-44457883:+	0.499108	0.347666	0.344989	0.396346	0.412456
CCDC24	chr1:44458311-44459558:+	0.224436	0.21626	0.169835	0.264731	0.210492
CCDC24	chr1:44459636-44460779:+	0.159811	0.199245	0.168651	0.184272	0.167253
CCDC28B	chr1:32667700-32669479:+	0.0713678	0.102171	0.0894199	0.114922	0.0926159
CCDC28B	chr1:32669646-32669786:+	0.255057	0.418757	0.282468	0.260952	0.291917
CCDC28B	chr1:32669980-32670198:+	0.162094	0.202362	0.112175	0.161801	0.116858
CCNL2	chr1:1322962-1323156:-	0.0487623	0.0596265	0.0306297	0.0378299	0.0527685
CCNL2	chr1:1328183-1328775:-	0.0487186	0.0326884	0.0307773	0.0231405	0.0347879
CCNL2	chr1:1328840-1330773:-	0.0302191	0.0178201	0.0213353	0.0192472	0.015963
CD46	chr1:207933069-207934593:+	0.0239083	0.014886	0.0100692	0.00977063	0.00412466
CD46	chr1:207940540-207940951:+	0.0699773	0.063626	0.0484674	0.0605362	0.0321607
CD46	chr1:207940996-207941123:+	0.112354	0.0914553	0.0802459	0.0774318	0.0458545
CD46	chr1:207941168-207943665:+	0.0485353	0.048438	0.0316372	0.0353888	0.0316908
CD46	chr1:207959027-207963597:+	0.00577751	0.00549574	0.00332062	0.0038876	0.00321774
CD46	chr1:207963690-207966863:+	0.0145058	0.0130097	0.00853742	0.0101701	0.00760881
CD55	chr1:207510163-207510673:+	0.0556196	0.0435937	0.0299429	0.0335409	0.0394448
CD58	chr1:117057444-117061321:-	0.104463	0.116214	0.124807	0.088022	0.0736262
CD58	chr1:117061924-117064527:-	0.0709014	0.062102	0.0591521	0.0661714	0.0648344
CDC42	chr1:22413359-22416435:+	0.00804066	0.00835827	0.00891325	0.0115503	0.00541986
CDC42BPA	chr1:227221116-227222355:-	0.0291025	0.0215678	0.0156645	0.0179009	0.0183603
CDC42BPA	chr1:227222495-227223171:-	0.0614886	0.0601123	0.0576195	0.0535135	0.0519655
CDC42SE1	chr1:151026797-151027491:-	0.109212	0.15173	0.155941	0.163592	0.156923
CDC42SE1	chr1:151027602-151028152:-	0.238058	0.37088	0.357801	0.419097	0.438324
CDC42SE1	chr1:151028469-151029126:-	0.0357423	0.0896032	0.057319	0.100848	0.10941
CDC42SE1	chr1:151029262-151031954:-	0.0461378	0.0847739	0.0624048	0.0938204	0.105452
CDK11B	chr1:1572564-1572769:-	0.091762	0.0637673	0.106465	0.0863761	0.0710736
CDK11B	chr1:1572875-1573123:-	0.0392054	0.050216	0.0318624	0.0559188	0.0285133
CDKN2C	chr1:51435571-51435641:+	0.125949	0.240787	0.190913	0.127817	0.15688
CEP170	chr1:243349374-243349560:-	0.128592	0.111285	0.129196	0.148964	0.128415
CEPT1	chr1:111682536-111682784:+	0.357066	0.455359	0.377904	0.453615	0.474172
CEPT1	chr1:111717585-111724808:+	0.0828794	0.0851064	0.0836609	0.0756244	0.0555753
CERS2	chr1:150938764-150938951:-	0.0278313	0.0320016	0.0248267	0.0291241	0.0336606
CERS2	chr1:150939678-150939867:-	0.0245647	0.0340056	0.0317769	0.0272317	0.0261164
CERS2	chr1:150939960-150940139:-	0.0216049	0.028661	0.0254917	0.0302415	0.0298988
CHD1L	chr1:146731572-146736080:+	0.0878517	0.082919	0.0787276	0.0888951	0.0536116
CHD1L	chr1:146739177-146740440:+	0.0496973	0.047738	0.0374422	0.0411672	0.0334243
CHD1L	chr1:146743942-146744107:+	0.146546	0.100803	0.117307	0.116681	0.068358
CHTOP	chr1:153609129-153610770:+	0.0889737	0.12751	0.152223	0.196364	0.119342
CHTOP	chr1:153610924-153614718:+	0.0919257	0.109642	0.130481	0.158514	0.0925434
CHTOP	chr1:153614905-153615702:+	0.121369	0.148411	0.164779	0.212554	0.13867
CHTOP	chr1:153615840-153617539:+	0.138914	0.152468	0.209554	0.262077	0.157778
CIART	chr1:150256914-150257006:+	0.395016	0.281463	0.107577	0.142939	0.271422
CLCC1	chr1:109475123-109477246:-	0.136026	0.104995	0.0886646	0.108694	0.13516
CLCN6	chr1:11888276-11888514:+	0.201645	0.166632	0.16432	0.30381	0.16051
CLCN6	chr1:11888681-11889252:+	0.178153	0.162424	0.18116	0.217657	0.130032
CLCN6	chr1:11889379-11893571:+	0.106686	0.116528	0.113508	0.133449	0.107682
CLCN6	chr1:11896210-11897055:+	0.0563452	0.0901526	0.075565	0.0973471	0.092608
CLCN6	chr1:11897213-11897399:+	0.154094	0.180891	0.119601	0.174874	0.104783
CLCN6	chr1:11897556-11898391:+	0.107879	0.125232	0.149401	0.143513	0.125561
CLK2	chr1:155233191-155233740:-	0.101076	0.0956347	0.127142	0.123343	0.119914
CLK2	chr1:155233831-155234011:-	0.082927	0.116711	0.12609	0.176601	0.106481
CLK2	chr1:155234091-155234258:-	0.131356	0.142635	0.148222	0.149454	0.11104
CLK2	chr1:155234341-155234435:-	0.0349845	0.0582911	0.127529	0.0740597	0.0558348
CLK2	chr1:155235745-155236519:-	0.0527214	0.0343976	0.0738837	0.0878593	0.0679449
CLK2	chr1:155237917-155238083:-	0.0564839	0.0223213	0.0553599	0.0489601	0.0423015
CLK2	chr1:155238150-155238498:-	0.362169	0.324995	0.363259	0.31451	0.29912
CLK2	chr1:155238586-155239278:-	0.345821	0.323953	0.27418	0.271059	0.28074
CLSTN1	chr1:9790763-9791263:-	0.0222699	0.022018	0.0155186	0.0194489	0.0173905
CLSTN1	chr1:9791448-9791818:-	0.0393333	0.0363535	0.0180662	0.0191383	0.0263318
CMPK1	chr1:47840657-47840868:+	0.0121025	0.0141795	0.0124361	0.0136468	0.0120224
CNIH4	chr1:224552157-224553580:+	0.0157287	0.0198715	0.0139901	0.012223	0.0169344
CNIH4	chr1:224564586-224566770:+	0.0489688	0.0958544	0.087077	0.0762974	0.113008
CNN3	chr1:95363639-95364926:-	0.00883187	0.0122898	0.0113272	0.0140204	0.0101853
CNN3	chr1:95367814-95368677:-	0.00581979	0.00564547	0.00567769	0.00881863	0.00317872
CNN3	chr1:95368744-95368958:-	0.00659108	0.00579181	0.00533257	0.00790115	0.00369172
CNST	chr1:246823636-246829001:+	0.0546979	0.0456707	0.0707125	0.068023	0.0366394
COL11A1	chr1:103444991-103445152:-	0.0274499	0.0168293	0.0123224	0.016283	0.0247941
COL11A1	chr1:103491169-103491355:-	0.0133855	0.0192065	0.0158473	0.0166281	0.0228256
COL16A1	chr1:32119277-32119467:-	0.0228689	0.0225086	0.0211676	0.0236819	0.0292843
COL16A1	chr1:32119644-32120392:-	0.0173092	0.0146782	0.0156877	0.0105364	0.0110731
COL16A1	chr1:32121103-32122000:-	0.0223729	0.0249813	0.0269354	0.023183	0.035462
COL16A1	chr1:32122045-32122633:-	0.0172639	0.0134945	0.0157239	0.0136952	0.0172164
COL16A1	chr1:32122669-32124088:-	0.0149732	0.0114394	0.0105442	0.00785423	0.00952018
COL16A1	chr1:32124565-32126185:-	0.00752212	0.00780047	0.00908334	0.0069587	0.00650714
COL16A1	chr1:32128259-32130772:-	0.162131	0.119997	0.109653	0.104535	0.0895038
COL16A1	chr1:32131219-32131482:-	0.0246131	0.0339969	0.0228339	0.0257998	0.0245529
COL16A1	chr1:32134456-32136202:-	0.0968525	0.0872835	0.0956215	0.0957271	0.0962712
COL16A1	chr1:32136247-32137215:-	0.0732435	0.0598536	0.0682398	0.0608363	0.0437529
COL16A1	chr1:32138441-32140607:-	0.00903146	0.0114811	0.0100892	0.00907145	0.0153924
COL16A1	chr1:32145452-32145642:-	0.0301304	0.0305464	0.0273998	0.0300103	0.0234029
COL16A1	chr1:32151880-32154067:-	0.0178811	0.0241254	0.0217166	0.0226989	0.0217794
COL16A1	chr1:32155994-32156129:-	0.0141543	0.0146457	0.00904944	0.00763656	0.011383
COL16A1	chr1:32159771-32160786:-	0.00598692	0.00557354	0.00535949	0.00644224	0.010022
COL16A1	chr1:32161388-32161688:-	0.0123198	0.00963699	0.00739402	0.00774194	0.00802744
COL16A1	chr1:32165531-32165641:-	0.0613512	0.0524014	0.0575428	0.0578694	0.0739278
COPA	chr1:160260006-160260281:-	0.0152782	0.0142364	0.0242258	0.0295366	0.0175367
COPA	chr1:160260476-160261124:-	0.00894625	0.00836993	0.00925393	0.0127788	0.0090702
COPA	chr1:160261286-160261608:-	0.0126147	0.0107594	0.0177568	0.0142116	0.0102361
COPA	chr1:160261719-160261801:-	0.0912418	0.0899753	0.0918899	0.102165	0.0823486
COPA	chr1:160261988-160262273:-	0.0195726	0.0116434	0.0133966	0.019861	0.011969
COPA	chr1:160262410-160262955:-	0.00739314	0.00928089	0.00783938	0.00701789	0.00611362
COPA	chr1:160263253-160264273:-	0.00980418	0.0109789	0.0135495	0.0171318	0.0103021
COPA	chr1:160264383-160264557:-	0.0212137	0.0150882	0.0335336	0.025992	0.0173511
COPA	chr1:160265649-160265850:-	0.00332484	0.00353189	0.00867673	0.00800243	0.00695667
COPA	chr1:160267535-160268634:-	0.00933933	0.011906	0.0122282	0.0174269	0.011701
COPA	chr1:160268781-160268891:-	0.0660063	0.0622932	0.0522351	0.067094	0.068331
COPA	chr1:160275563-160276143:-	0.0160359	0.0135485	0.0182649	0.0171125	0.0126408
COPA	chr1:160277035-160278890:-	0.00669273	0.00693224	0.0052239	0.00620141	0.00976569
COX20	chr1:244999822-245005245:+	0.0289174	0.0529435	0.0464368	0.0572508	0.065539
COX20	chr1:245005360-245005496:+	0.0570893	0.142607	0.0891328	0.167044	0.161674
COX20	chr1:245005560-245006342:+	0.03747	0.0899021	0.0756817	0.109701	0.156602
CROCC	chr1:17277617-17279796:+	0.362604	0.439965	0.489513	0.369442	0.282494
CROCC	chr1:17294913-17295610:+	0.0864166	0.0709777	0.090472	0.0977828	0.0990201
CROCC	chr1:17295835-17296279:+	0.161455	0.149076	0.171866	0.112398	0.114253
CROCC	chr1:17296429-17296747:+	0.0847535	0.106394	0.0658488	0.125822	0.0634083
CROCC	chr1:17297262-17297959:+	0.0879164	0.100901	0.139844	0.117793	0.113874
CROCCP2	chr1:16946533-16952269:-	0.354818	0.402379	0.500022	0.419142	0.341041
CRTC2	chr1:153924142-153924493:-	0.0437896	0.0821351	0.0441667	0.0633676	0.0556313
CRTC2	chr1:153924922-153925046:-	0.0338462	0.06793	0.0545325	0.0275529	0.0580288
CRTC2	chr1:153925111-153925280:-	0.139959	0.142089	0.16803	0.155923	0.180518
CRTC2	chr1:153925845-153926013:-	0.0596453	0.122927	0.0689218	0.103893	0.0866597
CRTC2	chr1:153927465-153927540:-	0.110734	0.176095	0.23523	0.184459	0.0942319
CRTC2	chr1:153927642-153930820:-	0.098536	0.0894022	0.0732322	0.0995296	0.0987266
CRYZ	chr1:75172678-75172786:-	0.0607268	0.0447252	0.0500688	0.023104	0.0373047
CRYZ	chr1:75172888-75175781:-	0.0124246	0.0285149	0.0167365	0.023792	0.0264677
CSDE1	chr1:115261366-115262199:-	0.028006	0.0179978	0.0249673	0.0266321	0.0119142
CSDE1	chr1:115262363-115263159:-	0.0277406	0.018204	0.0227025	0.0247594	0.0117995
CSDE1	chr1:115263338-115266503:-	0.00484838	0.00403387	0.00376739	0.00510709	0.00294565
CSDE1	chr1:115273043-115273128:-	0.0524518	0.0466584	0.0578109	0.0634405	0.0695498
CSDE1	chr1:115282511-115284147:-	0.00890136	0.0068087	0.00741877	0.00757383	0.00325099
CSF1	chr1:110464616-110465787:+	0.0213823	0.0210934	0.0260548	0.030298	0.0258215
CSF1	chr1:110469365-110471473:+	0.0120119	0.0167929	0.0233011	0.0248472	0.0346912
CSRP1	chr1:201453917-201454410:-	0.0221749	0.0196887	0.0339606	0.0402104	0.0171798
CSRP1	chr1:201454504-201457982:-	0.0543942	0.0395935	0.0610034	0.0987255	0.0229298
CSRP1	chr1:201458112-201459303:-	0.0279195	0.0205632	0.0245116	0.0431242	0.0111134
CSRP1	chr1:201459472-201465319:-	0.0169996	0.0132512	0.0136094	0.0217829	0.00496526
CTSK	chr1:150769374-150771643:-	0.0109537	0.00792394	0.0044131	0.00402301	0.00252548
CTSK	chr1:150771749-150772019:-	0.018516	0.0150522	0.0123671	0.00849376	0.0091548
CTSK	chr1:150778700-150779161:-	0.0230679	0.0136899	0.00781851	0.0102934	0.00774829
CTSK	chr1:150779282-150780689:-	0.0279526	0.0134167	0.00916766	0.00890428	0.00435938
CYB5R1	chr1:202932855-202933739:-	0.0206439	0.0150962	0.0163126	0.0167355	0.00887584
CYB5R1	chr1:202933823-202934498:-	0.0253017	0.0224354	0.0131171	0.0187624	0.0140556
CYB5R1	chr1:202935121-202935655:-	0.0335469	0.0215492	0.0320499	0.0208941	0.0257311
CYB5R1	chr1:202935728-202935876:-	0.0440424	0.0379542	0.0304657	0.0395831	0.0282742
CYB5R1	chr1:202936026-202936318:-	0.0338542	0.0461826	0.039476	0.0439299	0.0208437
CYR61	chr1:86046730-86047047:+	0.0621887	0.120212	0.0592562	0.0567214	0.0944333
CYR61	chr1:86047261-86047610:+	0.0525822	0.131375	0.0600609	0.0539566	0.121316
CYR61	chr1:86047967-86048098:+	0.0493547	0.107048	0.0490279	0.0568011	0.113246
CYR61	chr1:86048307-86048422:+	0.0366257	0.0947961	0.035446	0.0348851	0.0766347
DAP3	chr1:155695810-155697398:+	0.0174936	0.0214877	0.0179063	0.0233264	0.0180862
DAP3	chr1:155701824-155706736:+	0.0200552	0.0208148	0.0180834	0.0203733	0.020115
DCAF6	chr1:168007726-168012262:+	0.0256566	0.0269719	0.0258661	0.0356446	0.0190286
DCAF6	chr1:168037701-168044608:+	0.015141	0.0136769	0.0108997	0.0130352	0.0121507
DCAF8	chr1:160188230-160188638:-	0.0217202	0.0145668	0.0128053	0.026749	0.00866086
DCAF8	chr1:160188758-160192440:-	0.144584	0.128462	0.130892	0.148498	0.0990656
DCAF8	chr1:160194909-160195380:-	0.0202255	0.0182211	0.0187727	0.0185314	0.0238333
DCAF8	chr1:160208537-160209011:-	0.0563138	0.0420475	0.0521553	0.0530076	0.0306439
DCAF8	chr1:160231148-160231906:-	0.150258	0.111278	0.109621	0.134819	0.112881
DDAH1	chr1:85930889-85961848:-	0.0381363	0.0232553	0.0331732	0.035382	0.00928125
DDOST	chr1:20979220-20979343:-	0.0211881	0.0172424	0.0125818	0.0200683	0.0204685
DDOST	chr1:20979464-20980119:-	0.00940619	0.00912845	0.0121752	0.0108798	0.00720691
DDOST	chr1:20980267-20980715:-	0.00941128	0.0117122	0.0107702	0.0105971	0.00831698
DDR2	chr1:162740302-162741813:+	0.0332936	0.0182386	0.0167015	0.0191873	0.0142106
DDR2	chr1:162743386-162745441:+	0.0268534	0.0182252	0.0189017	0.0177546	0.0115255
DDX20	chr1:112303470-112303608:+	0.14348	0.0711759	0.128092	0.193458	0.115676
DEDD	chr1:161092313-161092774:-	0.0463553	0.0465258	0.0420655	0.0392433	0.0621007
DEDD	chr1:161100637-161102180:-	0.16207	0.20356	0.190365	0.201869	0.245779
DEGS1	chr1:224371533-224377278:+	0.0092712	0.011831	0.00590741	0.0065971	0.00575127
DEGS1	chr1:224378021-224378793:+	0.017422	0.0192964	0.0120566	0.0140542	0.0110237
DEGS1	chr1:224378858-224380033:+	0.0160678	0.0141831	0.0108753	0.0103844	0.0110481
DENND4B	chr1:153903333-153903422:-	0.184543	0.147163	0.165704	0.0867008	0.288832
DENND4B	chr1:153903540-153904679:-	0.0738124	0.117453	0.130099	0.100007	0.0851615
DENND4B	chr1:153904916-153905117:-	0.254644	0.191934	0.354603	0.242827	0.150161
DENND4B	chr1:153905253-153905336:-	0.139311	0.122277	0.122585	0.172963	0.133554
DENND4B	chr1:153906347-153906610:-	0.260561	0.229199	0.253114	0.240386	0.249394
DENND4B	chr1:153912280-153912631:-	0.0546398	0.0942626	0.0858793	0.138308	0.104064
DENND4B	chr1:153913082-153913379:-	0.131228	0.238585	0.107613	0.163624	0.213183
DENND4B	chr1:153914589-153914662:-	0.17437	0.302692	0.191058	0.151893	0.293529
DENND4B	chr1:153914832-153915031:-	0.266004	0.353392	0.338895	0.481973	0.430743
DENND4B	chr1:153915101-153915353:-	0.0900868	0.125606	0.212534	0.115722	0.160562
DHDDS	chr1:26758867-26759381:+	0.267131	0.39805	0.253134	0.283103	0.314148
DHDDS	chr1:26764775-26769198:+	0.0304677	0.04527	0.0623034	0.0704629	0.0438134
DHRS3	chr1:12628453-12632755:-	0.0218128	0.0136667	0.0139404	0.012756	0.0109745
DHRS3	chr1:12639440-12640550:-	0.0620553	0.0394559	0.0355978	0.0388979	0.0277103
DHX9	chr1:182852503-182852654:+	0.0314048	0.0316087	0.0206654	0.0260553	0.0277503
DHX9	chr1:182852770-182853747:+	0.019083	0.0196318	0.0243134	0.0232072	0.0154992
DMAP1	chr1:44680570-44683982:+	0.161214	0.194192	0.194711	0.226327	0.203259
DMAP1	chr1:44685149-44685477:+	0.0446845	0.0578342	0.0539451	0.0523617	0.0553069
DNAJB4	chr1:78471005-78478734:+	0.0727735	0.0839166	0.0663053	0.0650836	0.0275727
DNAJC11	chr1:6697400-6697506:-	0.0330441	0.047696	0.0165607	0.0475043	0.0461764
DNAJC11	chr1:6706038-6711588:-	0.0321103	0.04344	0.0327096	0.0339201	0.0458559
DNAJC11	chr1:6713011-6713970:-	0.0633296	0.0712069	0.0771204	0.0529095	0.0471909
DNAJC8	chr1:28536577-28537081:-	0.0109094	0.0147372	0.0124726	0.0145389	0.00927167
DNALI1	chr1:38023349-38024927:+	0.045722	0.0814351	0.0951116	0.107071	0.097988
DNTTIP2	chr1:94338770-94341200:-	0.0157993	0.0181477	0.0163153	0.0199949	0.0200814
DPH2	chr1:44436489-44436577:+	0.145062	0.195111	0.215985	0.409608	0.428609
DPH2	chr1:44436892-44437058:+	0.154726	0.149442	0.197977	0.127272	0.129269
DRAM2	chr1:111661519-111662498:-	0.017246	0.0133147	0.0122778	0.0112532	0.0099921
DRAM2	chr1:111663315-111665237:-	0.0343346	0.0325354	0.0231364	0.0254339	0.0222356
DRAM2	chr1:111665265-111667363:-	0.0402881	0.0370686	0.0249506	0.0263636	0.0198029
DRAM2	chr1:111667503-111668848:-	0.0430261	0.0317255	0.0269887	0.0269592	0.0203086
DRAM2	chr1:111680208-111682122:-	0.0617616	0.0513789	0.0440893	0.0323274	0.0271051
DRAM2	chr1:111682333-111682659:-	0.0533726	0.0818387	0.049058	0.0399998	0.0531097
DUSP12	chr1:161723051-161726575:+	0.0454124	0.0501026	0.0567402	0.0655291	0.0409959
DVL1	chr1:1274819-1274961:-	0.0705467	0.0983376	0.0690091	0.0808431	0.0563394
DVL1	chr1:1277185-1277432:-	0.0851098	0.0872902	0.0500973	0.0817909	0.051142
EBNA1BP2	chr1:43630476-43632496:-	0.011729	0.0136195	0.0180203	0.0171121	0.00970596
EBNA1BP2	chr1:43636550-43637149:-	0.0162961	0.013401	0.0197376	0.0378537	0.0138774
ECE1	chr1:21548335-21551742:-	0.0106728	0.00779613	0.00584323	0.00811355	0.00659212
ECHDC2	chr1:53362269-53363108:-	0.0565724	0.0389871	0.0334124	0.0286468	0.0294306
ECHDC2	chr1:53363156-53364845:-	0.0375445	0.0290511	0.024018	0.0258001	0.031151
ECHDC2	chr1:53370505-53370705:-	0.228606	0.245052	0.126104	0.172257	0.228347
ECHDC2	chr1:53370762-53372190:-	0.406911	0.455337	0.369167	0.457953	0.515647
ECHDC2	chr1:53372283-53373539:-	0.22397	0.242877	0.186251	0.250191	0.254517
ECHDC2	chr1:53377325-53377394:-	0.0709042	0.0872517	0.0564569	0.0477813	0.111888
ECHDC2	chr1:53377693-53379566:-	0.317054	0.358509	0.338307	0.395404	0.38189
ECHDC2	chr1:53379767-53387154:-	0.239303	0.267451	0.214737	0.222204	0.162593
ECM1	chr1:150482238-150482310:+	0.0230293	0.0159179	0.0152876	0.0161965	0.0107602
ECM1	chr1:150482478-150482577:+	0.0373932	0.0412371	0.0351788	0.0361689	0.04272
ECM1	chr1:150482658-150483351:+	0.034283	0.0358903	0.0404144	0.0353542	0.0377108
ECM1	chr1:150483674-150483932:+	0.0309411	0.0223564	0.0273245	0.0202476	0.0154739
ECM1	chr1:150484307-150484827:+	0.014493	0.00987091	0.0111771	0.00967914	0.00617522
EFCAB2	chr1:245133345-245133630:+	0.201354	0.444515	0.371489	0.383862	0.466732
EFCAB2	chr1:245246990-245250546:+	0.168945	0.262036	0.222941	0.184236	0.115098
EGLN1	chr1:231502221-231503314:-	0.0323236	0.0296078	0.0296087	0.0311524	0.028274
EGLN1	chr1:231503382-231506307:-	0.0324666	0.0298184	0.0247642	0.026631	0.0191689
EIF2D	chr1:206767142-206769066:-	0.0295202	0.026063	0.0237408	0.0307945	0.0513278
EIF2D	chr1:206772446-206772816:-	0.0347684	0.0317807	0.0286029	0.0249861	0.0242452
EIF2D	chr1:206772966-206773086:-	0.0351132	0.0449666	0.0558299	0.057223	0.0658374
EIF2D	chr1:206773190-206773616:-	0.0205934	0.0224649	0.0183038	0.0168874	0.0274718
EIF2D	chr1:206773662-206775689:-	0.0109289	0.0153313	0.0118063	0.0141117	0.0258715
EIF2D	chr1:206775807-206776304:-	0.0128986	0.0150568	0.00927557	0.0136003	0.0199453
EIF2D	chr1:206776558-206778752:-	0.0121703	0.0135032	0.0133455	0.0168363	0.0162409
EIF3I	chr1:32687633-32687958:+	0.0552578	0.0735529	0.0923996	0.122791	0.165647
EIF3I	chr1:32688045-32688138:+	0.0261295	0.0361531	0.0158138	0.0195382	0.0411051
EIF3I	chr1:32689722-32690010:+	0.0112581	0.00913678	0.00994762	0.0118972	0.00981469
EIF3I	chr1:32691921-32692003:+	0.0427868	0.049674	0.0380556	0.0631361	0.0741741
EIF3I	chr1:32694417-32694735:+	0.00824607	0.00718917	0.00847404	0.0116537	0.0100046
EIF3I	chr1:32694809-32696527:+	0.00505813	0.00827482	0.0086433	0.0137066	0.0136815
EIF3I	chr1:32696620-32696715:+	0.0860129	0.124517	0.136947	0.127501	0.124243
EIF4G3	chr1:21502851-21503214:-	0.210511	0.182218	0.244464	0.250715	0.173377
ELOVL1	chr1:43829808-43829994:-	0.0194826	0.0176161	0.0159448	0.017088	0.0137148
ELOVL1	chr1:43830131-43830212:-	0.0846183	0.0775421	0.0627204	0.105618	0.0688985
ELOVL1	chr1:43830465-43830598:-	0.0236249	0.0173509	0.0123033	0.0100119	0.0136169
ELOVL1	chr1:43830679-43830856:-	0.0368917	0.0447285	0.0260859	0.036923	0.031415
ELOVL1	chr1:43831047-43831234:-	0.0313082	0.0441897	0.0368976	0.0392239	0.0295881
ELOVL1	chr1:43831294-43833156:-	0.0215764	0.0305866	0.0274435	0.0226546	0.0246437
ELOVL1	chr1:43833409-43833585:-	0.0142119	0.0121392	0.0147023	0.0183346	0.0135349
EMC1	chr1:19557457-19557754:-	0.0401393	0.0320814	0.052084	0.0545473	0.0328681
EMC1	chr1:19557916-19559117:-	0.0196491	0.0188086	0.0324276	0.0260264	0.0169335
EMC1	chr1:19565796-19566311:-	0.0184074	0.0187939	0.021796	0.0254192	0.0186211
ENAH	chr1:225705008-225706899:-	0.0433591	0.0547137	0.0430568	0.0447389	0.052927
ENO1	chr1:8921488-8922945:-	0.00155222	0.00119908	0.00136099	0.00195535	0.00152008
ENO1	chr1:8927309-8928046:-	0.00109936	0.000930084	0.0015647	0.00162499	0.00103025
ENO1	chr1:8928116-8930510:-	0.00496056	0.00383246	0.00456751	0.00556174	0.00426562
ENSA	chr1:150595335-150595753:-	0.0228671	0.0430533	0.030236	0.038739	0.0392891
EPHX1	chr1:226027738-226030066:+	0.0885543	0.0970331	0.103966	0.110322	0.0471983
EPHX1	chr1:226030175-226032198:+	0.149963	0.159605	0.151892	0.151516	0.0733016
EPHX1	chr1:226032324-226032846:+	0.179107	0.173572	0.178511	0.16138	0.0829451
EPS15	chr1:51827027-51829537:-	0.0261668	0.0259545	0.0244836	0.0303428	0.0243491
ERI3	chr1:44818597-44820563:-	0.0365721	0.0400863	0.0405912	0.0421885	0.037685
ERMAP	chr1:43282924-43291248:+	0.11516	0.106926	0.0836012	0.0738362	0.0573014
ERMAP	chr1:43291409-43296114:+	0.135041	0.103937	0.0862957	0.0841619	0.0959835
ERMAP	chr1:43296204-43296438:+	0.165468	0.0851439	0.102682	0.102351	0.134131
ERRFI1	chr1:8074456-8075367:-	0.0786847	0.143317	0.157871	0.220654	0.162039
ERRFI1	chr1:8075444-8075554:-	0.120164	0.128673	0.18649	0.2135	0.223938
ERRFI1	chr1:8075752-8086217:-	0.0842392	0.145616	0.107428	0.130098	0.0963151
EVA1B	chr1:36788326-36788571:-	0.0820658	0.104002	0.0864325	0.0789698	0.0915963
EVA1B	chr1:36788668-36789059:-	0.135069	0.178674	0.100855	0.117831	0.177571
EVA1B	chr1:36789249-36789493:-	0.0909605	0.10394	0.076446	0.0795573	0.112367
EXO5	chr1:40974779-40975122:+	0.287702	0.428926	0.466906	0.306262	0.268355
EXO5	chr1:40975297-40975404:+	0.270298	0.603128	0.630655	0.400512	0.514377
EXOSC10	chr1:11131030-11132143:-	0.0232595	0.0267042	0.0261799	0.0275949	0.0336603
EXOSC10	chr1:11137005-11137421:-	0.0829725	0.089104	0.0734859	0.117066	0.0662185
EXOSC10	chr1:11137500-11137657:-	0.0843957	0.139975	0.102591	0.0925222	0.0888681
EXOSC10	chr1:11139879-11140555:-	0.0322758	0.0438408	0.0427551	0.047753	0.0447647
EXOSC10	chr1:11140606-11140820:-	0.164008	0.164517	0.173158	0.192003	0.158358
EXOSC10	chr1:11141295-11142744:-	0.0324357	0.0360157	0.0473029	0.0415351	0.0365387
EXTL1	chr1:26357086-26357622:+	0.197915	0.186183	0.176654	0.219433	0.182662
EXTL1	chr1:26357755-26357950:+	0.341333	0.164682	0.25433	0.152422	0.186518
EXTL1	chr1:26358057-26358886:+	0.212386	0.195886	0.219739	0.137796	0.165228
EXTL2	chr1:101343459-101343979:-	0.101126	0.0810804	0.0940941	0.0818067	0.0674697
EXTL2	chr1:101344003-101346476:-	0.0805944	0.0770299	0.072459	0.0710644	0.0425074
F3	chr1:94996152-94997876:-	0.051353	0.0600329	0.0440475	0.0660788	0.0474431
F3	chr1:94998036-94998645:-	0.084573	0.0844323	0.0815185	0.108153	0.0759554
F3	chr1:94998824-95001520:-	0.0292262	0.0298398	0.0200458	0.0367021	0.0222244
F3	chr1:95001720-95005812:-	0.025383	0.0261942	0.0193434	0.027652	0.00947508
F3	chr1:95005924-95007092:-	0.226426	0.209363	0.149303	0.1265	0.126871
FAAP20	chr1:2118645-2120987:-	0.0301703	0.0336286	0.0336097	0.032849	0.0311833
FAAP20	chr1:2121220-2123333:-	0.0968208	0.0945166	0.0829235	0.0844616	0.0810064
FAAP20	chr1:2124414-2125077:-	0.085948	0.0668809	0.0553603	0.0709182	0.0668096
FAAP20	chr1:2125349-2125436:-	0.126767	0.192321	0.117132	0.17877	0.157082
FAAP20	chr1:2125572-2126126:-	0.113279	0.0897274	0.0629407	0.0765502	0.0958968
FABP3	chr1:31840341-31842231:-	0.156023	0.0257267	0.0146167	0.0124487	0.013281
FAM167B	chr1:32713283-32713971:+	0.315099	0.286657	0.123934	0.197916	0.246873
FAM189B	chr1:155223523-155223649:-	0.0207938	0.0603913	0.0556723	0.0786801	0.0414517
FAM76A	chr1:28086138-28087005:+	0.293367	0.282383	0.265293	0.294548	0.285866
FBLIM1	chr1:16091180-16091458:+	0.0323617	0.0320795	0.0317381	0.0273091	0.0345866
FBLIM1	chr1:16101715-16103664:+	0.0250119	0.0327853	0.039917	0.0461567	0.0296479
FBXO44	chr1:11718450-11718589:+	0.0941353	0.172257	0.186024	0.144098	0.0941482
FDPS	chr1:155278867-155279579:+	0.0114363	0.0245897	0.0141809	0.0142869	0.0202479
FDPS	chr1:155282186-155287731:+	0.0206556	0.0368717	0.0294123	0.0328719	0.0300175
FDPS	chr1:155287812-155287959:+	0.0153324	0.0171695	0.0164441	0.0275287	0.025074
FDPS	chr1:155288082-155288455:+	0.0464962	0.0543812	0.0525936	0.046739	0.0471816
FDPS	chr1:155288544-155288646:+	0.047273	0.0612616	0.0373356	0.0523183	0.0547887
FDPS	chr1:155288719-155289401:+	0.00797549	0.00901207	0.00444695	0.011695	0.00996535
FDPS	chr1:155289479-155289584:+	0.0368659	0.0441077	0.0416076	0.0415381	0.0371566
FDPS	chr1:155289719-155290199:+	0.0232203	0.0230821	0.0239386	0.0275821	0.0325152
FH	chr1:241661270-241663736:-	0.0248046	0.0305381	0.0348583	0.0459187	0.0260594
FH	chr1:241672085-241675266:-	0.0169401	0.0298956	0.033372	0.0359144	0.02152
FLAD1	chr1:154962733-154962814:+	0.123103	0.192541	0.215054	0.298584	0.0985894
FOXJ3	chr1:42647695-42654407:-	0.112247	0.107053	0.104192	0.133195	0.0871455
FOXJ3	chr1:42655075-42656973:-	0.1099	0.087671	0.102978	0.094784	0.0580596
FUBP1	chr1:78409954-78411190:-	0.860769	0.867767	0.914094	0.891835	0.840448
FUBP1	chr1:78411327-78412166:-	0.791012	0.750618	0.745788	0.822076	0.645439
FUBP1	chr1:78413237-78414086:-	0.281559	0.309673	0.33314	0.384734	0.231952
FUBP1	chr1:78414459-78414839:-	0.227608	0.29871	0.292439	0.311989	0.183328
FUBP1	chr1:78414985-78420939:-	0.0380288	0.0417561	0.0466843	0.0442698	0.0176817
FUBP1	chr1:78421014-78422256:-	0.0447957	0.046707	0.0559112	0.0469976	0.0197517
GABPB2	chr1:151091007-151096662:+	0.231254	0.283861	0.217958	0.251908	0.225687
GADD45A	chr1:68151221-68151707:+	0.0970634	0.105374	0.0628371	0.0492918	0.0613532
GADD45A	chr1:68151809-68152032:+	0.206078	0.188463	0.120504	0.105392	0.130868
GADD45A	chr1:68152270-68153343:+	0.103345	0.143753	0.0479699	0.0573441	0.0895407
GALE	chr1:24123076-24123186:-	0.0999895	0.0860367	0.119036	0.09574	0.0845285
GAS5	chr1:173833644-173833812:-	0.190121	0.0726388	0.0483859	0.036044	0.0705707
GBA	chr1:155206260-155207131:-	0.0267974	0.0239338	0.0236069	0.0214063	0.0149974
GBA	chr1:155207369-155207924:-	0.023437	0.0296959	0.0255118	0.0334996	0.0264878
GBAP1	chr1:155184953-155185353:-	0.397311	0.418422	0.338014	0.414895	0.322628
GBP1	chr1:89524726-89524999:-	0.0602877	0.117955	0.0636191	0.115836	0.122386
GCLM	chr1:94354715-94360169:-	0.0233474	0.0188701	0.0166911	0.0209871	0.0119731
GCLM	chr1:94360284-94362173:-	0.0380225	0.0280743	0.034498	0.0496381	0.014612
GCLM	chr1:94362376-94363394:-	0.036916	0.0303911	0.0342182	0.0412834	0.0151101
GCLM	chr1:94367225-94370078:-	0.0747599	0.0561313	0.0440465	0.0533749	0.0217866
GLIS1	chr1:53972449-53974792:-	0.171239	0.210133	0.295902	0.237834	0.179547
GLIS1	chr1:53974960-53975521:-	0.251345	0.305156	0.494375	0.3399	0.192894
GLIS1	chr1:53975700-53980297:-	0.220357	0.194268	0.335159	0.231958	0.168879
GLMP	chr1:156263000-156263110:-	0.0722385	0.0705047	0.0741	0.0627022	0.106871
GLMP	chr1:156263367-156263808:-	0.0259155	0.0333259	0.0321472	0.0297433	0.0359754
GLMP	chr1:156264356-156264549:-	0.0388519	0.0662029	0.0504868	0.0508023	0.0512703
GLMP	chr1:156264807-156265087:-	0.0426334	0.0424187	0.043442	0.0334036	0.0424176
GLUL	chr1:182354691-182354894:-	0.0888469	0.0504048	0.0769634	0.0683445	0.0328749
GLUL	chr1:182355022-182355390:-	0.0281035	0.0144535	0.0251085	0.0354192	0.0100695
GLUL	chr1:182355537-182356265:-	0.022052	0.00890726	0.021517	0.0195365	0.00742942
GNB1	chr1:1718492-1718760:-	0.0329491	0.0471265	0.047987	0.0524981	0.0636447
GNB1	chr1:1718876-1720491:-	0.0124218	0.0138673	0.0146921	0.0137967	0.0119983
GNG5	chr1:84964231-84967508:-	0.0138642	0.019427	0.016612	0.0230773	0.0132494
GNG5	chr1:84967653-84971693:-	0.0148149	0.0195194	0.0140052	0.0160612	0.0101885
GNG5	chr1:84971984-84972118:-	0.0322893	0.0412781	0.0342795	0.0499156	0.0397647
GNL2	chr1:38034903-38039943:-	0.0174911	0.0134734	0.0248668	0.0290369	0.0169153
GNL2	chr1:38040057-38040265:-	0.0306677	0.0443352	0.045051	0.0710458	0.0534245
GNL2	chr1:38040424-38041195:-	0.0221585	0.0318592	0.0331789	0.0397471	0.0235973
GNPAT	chr1:231398598-231401038:+	0.0278453	0.0338816	0.0303071	0.0295852	0.0179141
GNPAT	chr1:231403649-231406503:+	0.0274687	0.0326358	0.0316364	0.0311317	0.0305698
GNPAT	chr1:231409808-231410966:+	0.0462726	0.050714	0.0296373	0.0269076	0.0202657
GON4L	chr1:155720524-155721557:-	0.142553	0.144238	0.137316	0.122103	0.156143
GON4L	chr1:155722381-155722994:-	0.200118	0.297331	0.24461	0.429242	0.241259
GON4L	chr1:155723205-155724165:-	0.254183	0.25576	0.364341	0.354014	0.192359
GON4L	chr1:155733355-155734252:-	0.101728	0.123459	0.116643	0.152718	0.142865
GORAB	chr1:170501425-170502604:+	0.166511	0.18687	0.151562	0.156109	0.113754
GORAB	chr1:170502792-170505450:+	0.253736	0.202952	0.219282	0.24847	0.137286
GPATCH4	chr1:156565923-156566178:-	0.0257931	0.0333499	0.0220343	0.0480386	0.0656782
GPATCH4	chr1:156566270-156567826:-	0.0279485	0.0321241	0.0343227	0.0560859	0.0562059
GPATCH4	chr1:156567913-156568018:-	0.0637283	0.0333414	0.11057	0.108455	0.0991248
GPBP1L1	chr1:46095350-46096153:-	0.0230699	0.0165772	0.0191601	0.0159084	0.0171486
GPBP1L1	chr1:46099319-46099767:-	0.0291746	0.0258141	0.0195529	0.0374077	0.033133
GPBP1L1	chr1:46099908-46105881:-	0.017891	0.0206807	0.0224392	0.0252209	0.0177481
GPBP1L1	chr1:46120991-46124699:-	0.0202519	0.0168886	0.023099	0.01862	0.0206002
GPN2	chr1:27206240-27210650:-	0.104293	0.107075	0.113369	0.133284	0.118006
GPN2	chr1:27215616-27216176:-	0.0609133	0.0640063	0.0894289	0.0934201	0.0826931
GPR153	chr1:6310063-6310499:-	0.450229	0.414113	0.296867	0.302799	0.348202
GPSM2	chr1:109466836-109472322:+	0.0516875	0.0795979	0.0940631	0.0924908	0.0762969
GSTM2	chr1:110212193-110213908:+	0.158307	0.223331	0.23107	0.294673	0.21056
GSTM3	chr1:110280189-110280277:-	0.0292225	0.0232554	0.0163316	0.0229427	0.0286912
GSTM4	chr1:110200293-110200393:+	0.0552066	0.121058	0.103041	0.11791	0.0831715
GSTM5	chr1:110257862-110259958:+	0.0624573	0.0678529	0.0412897	0.0475371	0.0426359
GUK1	chr1:228328064-228328824:+	0.0344191	0.035296	0.0327099	0.0378111	0.0190001
GUK1	chr1:228328989-228332403:+	0.0447213	0.0407822	0.0386933	0.0463525	0.0340194
GUK1	chr1:228332453-228333211:+	0.0434655	0.0405533	0.0371598	0.0473598	0.0341822
GUK1	chr1:228333325-228333726:+	0.0225222	0.0246282	0.0192301	0.0226721	0.0210373
GUK1	chr1:228333768-228334542:+	0.0178909	0.0213896	0.0205088	0.0220802	0.0159553
GUK1	chr1:228335245-228335315:+	0.057262	0.054277	0.0487736	0.0666477	0.036592
GUK1	chr1:228335400-228336071:+	0.017815	0.02071	0.020127	0.0248615	0.0137944
GUK1	chr1:228336157-228336365:+	0.0249606	0.0286341	0.0338532	0.0435462	0.0263107
H6PD	chr1:9322387-9323567:+	0.0812083	0.0615011	0.0754795	0.0617937	0.0573634
HAX1	chr1:154245252-154245811:+	0.0156351	0.0200965	0.0172619	0.0228342	0.0269205
HAX1	chr1:154246074-154246249:+	0.031758	0.0462116	0.0367729	0.0421256	0.0389737
HAX1	chr1:154247477-154247629:+	0.0205668	0.0352091	0.0268845	0.0446598	0.0492229
HAX1	chr1:154247736-154247868:+	0.0358501	0.0419379	0.0340007	0.0224639	0.0362105
HDAC1	chr1:32792678-32793136:+	0.0367514	0.0513073	0.0312949	0.0394668	0.0616981
HDAC1	chr1:32793278-32794668:+	0.0542317	0.0834257	0.0656854	0.0696248	0.0965795
HDAC1	chr1:32794761-32796178:+	0.0486506	0.0773047	0.0662548	0.0746271	0.0859533
HDAC1	chr1:32796287-32796368:+	0.0464261	0.048683	0.0236946	0.0504596	0.0572014
HDAC1	chr1:32797407-32797690:+	0.0154391	0.00992166	0.00862878	0.0165681	0.0164987
HDAC1	chr1:32798350-32798617:+	0.0212557	0.0177852	0.0189118	0.0129273	0.0191256
HDGF	chr1:156713247-156713443:-	0.0266987	0.0290577	0.0354509	0.0315399	0.0536259
HDGF	chr1:156714938-156715088:-	0.0127034	0.0135475	0.0159058	0.0151634	0.0221806
HEATR1	chr1:236714290-236715298:-	0.34204	0.499808	0.560152	0.564678	0.475349
HEATR1	chr1:236738203-236739518:-	0.0606485	0.0626087	0.0776724	0.0966777	0.0491786
HECTD3	chr1:45469412-45469526:-	0.0304778	0.027599	0.0210569	0.0567992	0.100007
HECTD3	chr1:45470478-45471465:-	0.0454232	0.0511731	0.0681991	0.0805106	0.0607309
HECTD3	chr1:45471555-45471668:-	0.155735	0.179252	0.238196	0.267951	0.162325
HECTD3	chr1:45471788-45472363:-	0.0425508	0.0364292	0.0774771	0.0937024	0.0409932
HECTD3	chr1:45472467-45472622:-	0.0641453	0.0616474	0.074155	0.0890484	0.074398
HECTD3	chr1:45473267-45473911:-	0.0187209	0.0196502	0.0372423	0.043	0.0429164
HECTD3	chr1:45473993-45474207:-	0.0436015	0.0400628	0.0725547	0.122029	0.110268
HECTD3	chr1:45474373-45474815:-	0.0307403	0.028238	0.0320388	0.0678586	0.0341423
HMGN2	chr1:26799118-26799973:+	0.0115431	0.0155609	0.0155348	0.0183018	0.0200307
HMGN2	chr1:26800018-26800193:+	0.0178254	0.024534	0.0256672	0.0368537	0.0396058
HMGN2	chr1:26800223-26800575:+	0.0452397	0.0607016	0.0620033	0.0746966	0.0822526
HMGN2	chr1:26800626-26801062:+	0.0695268	0.109622	0.0620457	0.072323	0.175914
HNRNPR	chr1:23645190-23648020:-	0.0154318	0.0187111	0.0236802	0.0306034	0.0138388
HNRNPR	chr1:23648156-23650048:-	0.0193989	0.0166444	0.0212883	0.0288015	0.0160263
HNRNPU	chr1:245017805-245018274:-	0.00778977	0.0119293	0.0130658	0.0227441	0.00912615
HNRNPU	chr1:245018346-245018725:-	0.00978545	0.0134687	0.0140873	0.0244934	0.00933814
HNRNPU	chr1:245018910-245019205:-	0.00942983	0.0165154	0.0210363	0.0292102	0.0144664
HNRNPU	chr1:245019460-245019758:-	0.0187305	0.0213472	0.0200036	0.028722	0.0275312
HNRNPU	chr1:245020158-245020899:-	0.00729485	0.00704828	0.00976185	0.0136424	0.00868884
HNRNPU	chr1:245023776-245025762:-	0.0177462	0.020021	0.0232752	0.0282923	0.0175921
HNRNPU	chr1:245025836-245025920:-	0.0436383	0.0445591	0.0452784	0.0775534	0.0524071
HNRNPU	chr1:245026032-245026918:-	0.0130586	0.0144199	0.011113	0.0119637	0.0126929
HP1BP3	chr1:21076375-21083658:-	0.0171841	0.0118335	0.010368	0.0100269	0.0101938
HP1BP3	chr1:21100103-21103089:-	0.0370329	0.0482069	0.0371033	0.0418518	0.0645251
HSPB11	chr1:54387440-54389576:-	0.0224171	0.0435798	0.0424529	0.0632849	0.0427763
HSPB11	chr1:54394113-54395518:-	0.0111121	0.0198141	0.0212529	0.0248283	0.0170295
HSPB11	chr1:54395616-54395711:-	0.0144198	0.034157	0.0272747	0.0193305	0.0215049
HSPB7	chr1:16343717-16344255:-	0.0625779	0.0479083	0.0525146	0.0591205	0.0386914
HSPG2	chr1:22149981-22150108:-	0.0727735	0.0616787	0.0601827	0.0534703	0.0474383
HSPG2	chr1:22150212-22150613:-	0.0363796	0.0244984	0.0212032	0.0225343	0.0177428
HSPG2	chr1:22150697-22150798:-	0.0741422	0.04421	0.0352634	0.0408226	0.0351682
HSPG2	chr1:22150869-22151029:-	0.022825	0.0171184	0.0172503	0.0168335	0.0179091
HSPG2	chr1:22156097-22156485:-	0.0730105	0.0419035	0.0336999	0.0326453	0.0350586
HSPG2	chr1:22156584-22157474:-	0.0237373	0.0143799	0.0132442	0.0125058	0.00995161
HSPG2	chr1:22158289-22158987:-	0.015197	0.0103521	0.00974959	0.0084776	0.00872116
HSPG2	chr1:22159877-22159959:-	0.0273631	0.0282431	0.0312654	0.0283189	0.0265417
HSPG2	chr1:22160107-22160308:-	0.0170632	0.018113	0.0110392	0.0150616	0.0168255
HSPG2	chr1:22163499-22165317:-	0.00893983	0.00649832	0.00558413	0.00534713	0.0066219
HSPG2	chr1:22165578-22165863:-	0.0194238	0.0127298	0.0111601	0.00948533	0.0126484
HSPG2	chr1:22176991-22178038:-	0.00730179	0.00958975	0.00753698	0.00916635	0.0142188
HSPG2	chr1:22178190-22178283:-	0.0231501	0.0107406	0.0196545	0.00968072	0.0145509
HSPG2	chr1:22178726-22179192:-	0.0434144	0.0273815	0.0315481	0.0232295	0.0351747
HSPG2	chr1:22181258-22181340:-	0.0226737	0.0120449	0.0204953	0.0188957	0.0122014
HSPG2	chr1:22201495-22202121:-	0.0183836	0.0109374	0.0118393	0.0115118	0.0144555
HYI	chr1:43916982-43917080:-	0.148954	0.250334	0.238771	0.236508	0.170374
HYI	chr1:43917215-43917318:-	0.084294	0.0915691	0.114189	0.0735738	0.0874417
HYI	chr1:43917388-43917468:-	0.0666702	0.10579	0.0825554	0.084975	0.112428
HYI	chr1:43917518-43917605:-	0.0435033	0.0978197	0.094603	0.100052	0.101434
HYI	chr1:43917684-43917875:-	0.171171	0.183799	0.175728	0.226923	0.112755
HYI	chr1:43917990-43918573:-	0.426425	0.474169	0.573233	0.616315	0.521109
HYI	chr1:43918675-43919056:-	0.241714	0.268164	0.309884	0.372775	0.287709
HYI	chr1:43919168-43919265:-	0.130611	0.158253	0.126673	0.193202	0.0814041
ID3	chr1:23884906-23885425:-	0.295187	0.31632	0.54757	0.449847	0.172942
ID3	chr1:23885510-23885617:-	0.320702	0.302201	0.535023	0.398608	0.183151
IFI16	chr1:159019389-159021468:+	0.0250104	0.0359221	0.0376441	0.0502853	0.0453031
IFI16	chr1:159021888-159023322:+	0.0211407	0.0237392	0.0211784	0.0285083	0.0240966
IFI16	chr1:159023514-159024610:+	0.0340419	0.0399272	0.0296217	0.0344118	0.0413886
IGSF8	chr1:160062485-160062713:-	0.153305	0.156094	0.144815	0.141828	0.11655
IGSF8	chr1:160063961-160064658:-	0.0708271	0.0865744	0.0891527	0.127809	0.0881138
IGSF8	chr1:160065036-160068198:-	0.0650618	0.0796546	0.070206	0.0919834	0.0576161
IKBKE	chr1:206666711-206667252:+	0.052949	0.0503215	0.0599081	0.0438537	0.0633925
ILF2	chr1:153635032-153635180:-	0.0356057	0.0488183	0.024567	0.0322203	0.0173177
ILF2	chr1:153635271-153635494:-	0.0399351	0.0506017	0.0396169	0.0564713	0.044881
ILF2	chr1:153635609-153635690:-	0.111887	0.107461	0.107789	0.128949	0.109567
ILF2	chr1:153635752-153636518:-	0.0065238	0.00791489	0.00927955	0.00974536	0.0086561
ILF2	chr1:153636606-153636871:-	0.00430186	0.0087565	0.00692207	0.00983636	0.00930777
INTS11	chr1:1247304-1247397:-	0.068047	0.165032	0.0399497	0.0514169	0.0782637
INTS11	chr1:1247748-1247819:-	0.0699126	0.100458	0.0444345	0.0822787	0.110744
INTS11	chr1:1248080-1248166:-	0.17273	0.16698	0.119338	0.163438	0.19133
INTS11	chr1:1248329-1248414:-	0.126699	0.139218	0.132969	0.15283	0.128037
INTS11	chr1:1248504-1248888:-	0.0750308	0.0589471	0.0351649	0.054634	0.0500315
INTS11	chr1:1248972-1249111:-	0.0789826	0.0579913	0.0479884	0.0680592	0.0820668
INTS11	chr1:1249301-1249680:-	0.117421	0.0849794	0.0548778	0.0795815	0.086926
INTS11	chr1:1249745-1250203:-	0.126999	0.0855558	0.104854	0.0848718	0.123357
INTS11	chr1:1250342-1250783:-	0.0937559	0.0994618	0.0741367	0.0905941	0.0935181
INTS11	chr1:1250818-1250899:-	0.158099	0.0864123	0.0948031	0.111024	0.149844
INTS11	chr1:1250998-1254675:-	0.187728	0.246254	0.202046	0.219873	0.259933
INTS11	chr1:1255909-1256375:-	0.0517988	0.0998513	0.0743758	0.0831055	0.064057
INTS3	chr1:153719546-153719754:+	0.325525	0.420759	0.330573	0.453255	0.422945
INTS3	chr1:153719839-153721164:+	0.216617	0.302456	0.255357	0.315704	0.313659
INTS3	chr1:153733394-153734045:+	0.0236276	0.0444753	0.0232695	0.0273626	0.0426606
INTS3	chr1:153744916-153745114:+	0.023279	0.0237754	0.0218795	0.0185761	0.027952
IPO13	chr1:44413356-44415088:+	0.103554	0.116937	0.0882074	0.098359	0.0957115
IPO13	chr1:44422373-44422481:+	0.0764747	0.0994941	0.0928628	0.11299	0.080867
IPO13	chr1:44422648-44422866:+	0.159757	0.118567	0.112012	0.108406	0.0714998
IPO13	chr1:44422987-44423073:+	0.246992	0.263947	0.194044	0.188469	0.13035
IPO13	chr1:44429993-44432246:+	0.0443267	0.0509698	0.0353894	0.0388452	0.0462423
IPO9	chr1:201836087-201837775:+	0.0249616	0.0411971	0.0326694	0.0336584	0.0356551
IPO9	chr1:201839986-201840288:+	0.0291937	0.0511798	0.0473557	0.0787121	0.0646922
IPO9	chr1:201843500-201843959:+	0.0469783	0.0482953	0.050656	0.0562978	0.0361823
IPP	chr1:46160187-46164406:-	0.458802	0.587149	0.445834	0.561413	0.668927
IQCC	chr1:32671564-32671754:+	0.659199	0.981043	0.680377	0.791816	0.784414
IRF2BP2	chr1:234743598-234744192:-	0.440466	0.244649	0.387572	0.322583	0.20995
ISG20L2	chr1:156693254-156693939:-	0.0730867	0.0630804	0.0948232	0.0843317	0.0888944
ISG20L2	chr1:156697561-156698145:-	0.47428	0.49465	0.476367	0.423034	0.597259
IVNS1ABP	chr1:185270328-185270565:-	0.0434881	0.0435687	0.0693714	0.10494	0.0635887
IVNS1ABP	chr1:185270695-185274667:-	0.0704849	0.0492366	0.074238	0.109141	0.0337175
IVNS1ABP	chr1:185274775-185276145:-	0.105295	0.0817803	0.0971575	0.134891	0.0555246
JAK1	chr1:65313358-65316486:-	0.0141562	0.0125495	0.0113527	0.0156391	0.0108721
JMJD4	chr1:227920728-227921114:-	0.0685377	0.100009	0.0969611	0.0853719	0.0744589
JMJD4	chr1:227921382-227921607:-	0.0289876	0.0248985	0.0528477	0.0277909	0.0630623
JMJD4	chr1:227922517-227922712:-	0.192096	0.211342	0.207307	0.194544	0.213398
JTB	chr1:153948381-153949168:-	0.00424226	0.00416611	0.00411653	0.00479455	0.00286307
JTB	chr1:153949251-153949451:-	0.0467343	0.0434409	0.0354269	0.0402968	0.0484024
JTB	chr1:153949489-153949645:-	0.0412061	0.0360229	0.0284358	0.0249968	0.0323767
KCNC4	chr1:110768800-110774842:+	0.276494	0.290446	0.227002	0.193315	0.180631
KCTD3	chr1:215785263-215792227:+	0.0378989	0.037901	0.0369197	0.0394057	0.0237055
KDM1A	chr1:23403853-23405482:+	0.0402056	0.0433521	0.049769	0.0554814	0.0529534
KDM1A	chr1:23405670-23406045:+	0.037227	0.0528195	0.0754587	0.0668465	0.080271
KDM1A	chr1:23406160-23407938:+	0.0314125	0.0450508	0.0543934	0.0494682	0.0585964
KDM1A	chr1:23408066-23408712:+	0.0480426	0.0635571	0.0630011	0.0595491	0.0869492
KDM1A	chr1:23408859-23409671:+	0.0708084	0.113711	0.103208	0.106697	0.0879231
KDM5B	chr1:202698301-202698834:-	0.042364	0.0419281	0.0341955	0.0516077	0.047511
KDM5B	chr1:202735632-202736053:-	0.0386848	0.0348092	0.0370328	0.0456662	0.0277165
KHDC4	chr1:155884111-155885663:-	0.416502	0.367246	0.464179	0.415265	0.347413
KHDC4	chr1:155886528-155887289:-	0.295106	0.235829	0.327722	0.318527	0.158046
KHDC4	chr1:155891419-155891651:-	0.160229	0.0935221	0.124025	0.137983	0.0578371
KHDRBS1	chr1:32509482-32510931:+	0.0204718	0.0269574	0.0253872	0.0228399	0.0197868
KIAA0319L	chr1:35900682-35906647:-	0.102175	0.0754316	0.0734466	0.0629411	0.0358367
KIAA0319L	chr1:35906739-35907846:-	0.0649247	0.0410232	0.0381807	0.0348812	0.016551
KIAA0319L	chr1:35907937-35908506:-	0.098084	0.0622407	0.0583604	0.0570585	0.0185434
KIAA0319L	chr1:35908629-35909761:-	0.0374136	0.0275539	0.0279798	0.0221625	0.0120887
KIAA1614	chr1:180913652-180914438:+	0.397017	0.325066	0.310907	0.439797	0.408245
KIAA2013	chr1:11980389-11982692:-	0.0863348	0.0890346	0.0849395	0.0812496	0.0925672
KIRREL1	chr1:158058244-158059291:+	0.0466505	0.0407649	0.0477483	0.0460835	0.0586207
KIRREL1	chr1:158061346-158063128:+	0.0974627	0.0719849	0.0904663	0.0797662	0.0663818
KIRREL1	chr1:158063236-158063412:+	0.0974416	0.0593948	0.0827977	0.0783188	0.0715756
KLHL12	chr1:202878252-202880181:-	0.0676833	0.067829	0.0665469	0.065953	0.0378805
KLHL17	chr1:896932-897008:+	0.674084	0.759801	0.505348	0.724894	0.556054
KLHL17	chr1:897130-897205:+	0.506406	0.502557	0.307882	0.437097	0.170374
KLHL17	chr1:897427-897734:+	0.627881	0.740501	0.702174	0.615806	0.566189
KLHL17	chr1:898297-898488:+	0.430956	0.288104	0.337877	0.183458	0.275429
KLHL17	chr1:898633-898716:+	0.438581	0.491227	0.276848	0.181356	0.300396
KLHL17	chr1:898884-899299:+	0.313896	0.323798	0.211699	0.238718	0.251616
KLHL17	chr1:899388-899486:+	0.265713	0.127661	0.249758	0.185552	0.266353
KLHL17	chr1:899560-899728:+	0.149497	0.158247	0.184468	0.119693	0.241432
KLHL20	chr1:173684217-173685141:+	0.0976739	0.121751	0.12124	0.10193	0.112108
KLHL21	chr1:6654170-6655544:-	0.182906	0.238081	0.228368	0.283944	0.214497
KRTCAP2	chr1:155142333-155145040:-	0.0101904	0.0126993	0.00864759	0.00896607	0.010211
KRTCAP2	chr1:155145104-155145213:-	0.0589314	0.0486954	0.0296074	0.0310586	0.0377799
KYAT3	chr1:89426970-89427063:-	0.0649585	0.0816944	0.0972478	0.0865619	0.09829
KYAT3	chr1:89430395-89430511:-	0.0553778	0.0511806	0.0602767	0.071954	0.0742721
LAMC1	chr1:183086038-183086454:+	0.0055162	0.00504066	0.0033342	0.00593246	0.00995205
LAMC1	chr1:183086577-183086668:+	0.0248227	0.0257946	0.0213212	0.022108	0.0284516
LAMC1	chr1:183094011-183094531:+	0.00658901	0.00660039	0.00473426	0.00499465	0.005884
LAMC1	chr1:183103944-183104176:+	0.00979184	0.0093047	0.00683388	0.00896811	0.00806981
LAMC1	chr1:183106962-183109538:+	0.0168193	0.0111216	0.00967078	0.0100947	0.00699901
LAMC1	chr1:183109638-183111668:+	0.00871404	0.00862618	0.00772246	0.00966949	0.00712553
LAMTOR5	chr1:110949001-110950207:-	0.0157534	0.0176201	0.0157662	0.0162041	0.0103255
LBR	chr1:225592408-225594365:-	0.0919843	0.0859947	0.107544	0.123557	0.0713345
LBR	chr1:225594534-225597992:-	0.0400534	0.0498914	0.0731027	0.0883031	0.0537624
LBR	chr1:225598118-225599038:-	0.0640428	0.0610074	0.0725245	0.0931747	0.0552703
LBR	chr1:225599142-225600155:-	0.0749112	0.0686994	0.0880048	0.115457	0.0429584
LDLRAD2	chr1:22148104-22148694:+	0.0611439	0.0611993	0.0643828	0.0411069	0.0416176
LDLRAP1	chr1:25883758-25889134:+	0.0307339	0.043342	0.0295529	0.0313447	0.0355834
LGALS8	chr1:236702389-236703863:+	0.0512304	0.0464859	0.032436	0.0433554	0.0373825
LGALS8	chr1:236703983-236704953:+	0.0507149	0.0487731	0.037821	0.0378586	0.0374339
LGALS8	chr1:236705010-236706060:+	0.0528825	0.0375405	0.0305898	0.0299789	0.0291349
LGALS8	chr1:236706087-236706214:+	0.126586	0.0799156	0.0831378	0.0878973	0.112839
LGALS8	chr1:236706340-236706859:+	0.120414	0.0721166	0.0724716	0.0594757	0.0645813
LGALS8	chr1:236706948-236708049:+	0.0427466	0.0303009	0.0342745	0.0368727	0.0353123
LHX4-AS1	chr1:180241106-180241747:-	0.959212	0.651951	0.970674	0.756947	0.615844
LHX4-AS1	chr1:180241827-180242472:-	0.389325	0.634908	0.376583	0.548693	0.531482
LHX4-AS1	chr1:180242533-180243071:-	0.486695	0.594384	0.629414	0.60717	0.64834
LHX4-AS1	chr1:180243247-180243785:-	0.288526	0.418994	0.251473	0.32997	0.573513
LMNA	chr1:156100564-156104193:+	0.00157139	0.0010731	0.00300377	0.00315243	0.00182659
LMNA	chr1:156105912-156106004:+	0.0508428	0.039697	0.0502359	0.0698812	0.0430494
LMNA	chr1:156106227-156106711:+	0.0129612	0.00936625	0.0250228	0.0224349	0.0123994
LMNA	chr1:156106819-156106903:+	0.0336029	0.024451	0.0508144	0.047523	0.0286734
LMNA	chr1:156107023-156107444:+	0.0136407	0.00667315	0.0304853	0.0274928	0.00630725
LMNA	chr1:156107657-156108278:+	0.0240905	0.0157127	0.0535507	0.0531749	0.0201134
LMNA	chr1:156108548-156108870:+	0.0228016	0.017635	0.0490737	0.0366699	0.0181603
LMO4	chr1:87794927-87797695:+	0.0662126	0.0524955	0.0376819	0.0361595	0.0501508
LMOD1	chr1:201867526-201868364:-	0.0304502	0.0338981	0.069853	0.138917	0.0262222
LOC101928034	chr1:153518385-153520896:+	0.0174087	0.014834	0.00861045	0.0127147	0.0121546
LOC101929147	chr1:119693369-119693415:+	0.673913	0.83512	0.53823	0.99811	0.579161
LOC101929147	chr1:119724084-119724600:+	0.319991	0.367927	0.175933	0.362656	0.319089
LOC102606465	chr1:101543064-101549016:+	0.228752	0.241621	0.190351	0.22617	0.186385
LOC148413	chr1:1335069-1335537:+	0.493573	0.56657	0.551993	0.510297	0.618563
LOC148413	chr1:1335683-1335984:+	0.273022	0.230493	0.181462	0.203834	0.17172
LOC284581	chr1:205860437-205863295:+	0.222921	0.206375	0.15508	0.164113	0.187257
LOC729970	chr1:95393958-95397427:+	0.355564	0.342407	0.325871	0.301319	0.21924
LRRC40	chr1:70611588-70614169:-	0.166245	0.147802	0.195755	0.187189	0.132961
LRRC41	chr1:46744756-46744853:-	0.0594671	0.0494526	0.0840644	0.110609	0.0317479
LRRC41	chr1:46744929-46745163:-	0.056361	0.0590752	0.0817207	0.0799336	0.0570146
LRRC41	chr1:46745286-46745863:-	0.0127549	0.0111574	0.0212147	0.0356118	0.0221226
LRRC41	chr1:46745962-46746067:-	0.047896	0.0521019	0.0805742	0.0550412	0.0433656
LRRC41	chr1:46746232-46746796:-	0.03039	0.0315336	0.0508701	0.0576799	0.046466
LRRC41	chr1:46764042-46768795:-	0.106257	0.130662	0.132319	0.131819	0.0979763
LRRC42	chr1:54432053-54433337:+	0.0105388	0.0137235	0.0131129	0.0139109	0.0133695
LRRC47	chr1:3700675-3701650:-	0.0480221	0.04015	0.0511972	0.049266	0.0460436
LRRC47	chr1:3701767-3703412:-	0.0681021	0.075945	0.0824805	0.073192	0.0790903
LYPLA2	chr1:24117740-24119146:+	0.0192187	0.0368866	0.038933	0.039015	0.0441655
LYPLA2	chr1:24119250-24119497:+	0.0277438	0.031481	0.0250544	0.0361957	0.0315569
LYPLA2	chr1:24119529-24119640:+	0.0465349	0.0489529	0.0465493	0.0781009	0.0726299
LYPLA2	chr1:24120815-24120916:+	0.185745	0.216734	0.199887	0.293978	0.250201
LYPLA2	chr1:24121090-24121171:+	0.181385	0.19614	0.27024	0.298767	0.175195
LZIC	chr1:10002840-10003306:-	0.127253	0.203086	0.0842384	0.0846086	0.124491
MACF1	chr1:39924162-39924757:+	0.0391803	0.0304843	0.0242939	0.0236453	0.0167122
MACF1	chr1:39929358-39934286:+	0.0323031	0.039114	0.0337144	0.037988	0.0238098
MACF1	chr1:39945681-39950272:+	0.0457001	0.0336971	0.0301519	0.0276405	0.0170061
MACF1	chr1:39950402-39951209:+	0.0965856	0.0675082	0.0710605	0.0661569	0.0323492
MAD2L2	chr1:11735788-11736102:-	0.0211815	0.0246874	0.0247432	0.0297308	0.0303316
MAD2L2	chr1:11740670-11741095:-	0.0843455	0.0696359	0.0495618	0.0543021	0.0692966
MAP3K6	chr1:27681960-27682159:-	0.15723	0.135719	0.122798	0.172221	0.156224
MAP3K6	chr1:27682236-27682516:-	0.0414249	0.0349957	0.0378573	0.0507017	0.0406397
MAP3K6	chr1:27683240-27683499:-	0.134874	0.179509	0.160894	0.181278	0.154062
MAP3K6	chr1:27683605-27683890:-	0.0836101	0.0715872	0.108484	0.0851996	0.148436
MAP3K6	chr1:27684367-27684671:-	0.107268	0.129725	0.11298	0.129577	0.0599536
MAP3K6	chr1:27684810-27684909:-	0.0495932	0.0388181	0.0809251	0.129352	0.227157
MAP3K6	chr1:27687329-27687411:-	0.179731	0.195983	0.13172	0.149826	0.336924
MAP3K6	chr1:27689512-27689932:-	0.134927	0.0875267	0.104624	0.102826	0.108268
MAP3K6	chr1:27691175-27691263:-	0.172201	0.190945	0.219332	0.177383	0.156144
MAP7D1	chr1:36637182-36638064:+	0.00949554	0.00765269	0.00859112	0.011046	0.0108699
MAP7D1	chr1:36642443-36643473:+	0.00901241	0.0157948	0.0148589	0.0194887	0.0224615
MAP7D1	chr1:36644197-36644285:+	0.0281504	0.0325746	0.0332777	0.0257705	0.0162636
MAP7D1	chr1:36644424-36644521:+	0.025801	0.0190105	0.0312458	0.0273237	0.0334071
MAP7D1	chr1:36644916-36645112:+	0.00358759	0.00478745	0.0061397	0.00478926	0.00348045
MAPKAPK2	chr1:206902820-206903316:+	0.0154043	0.0116997	0.0134995	0.030391	0.00907542
MAPKAPK2	chr1:206904108-206904482:+	0.0194766	0.013662	0.0141388	0.020747	0.0131427
MAPKAPK2	chr1:206904607-206904984:+	0.0243997	0.0202964	0.0248963	0.0441737	0.0189056
MAPKAPK2	chr1:206905070-206905183:+	0.019842	0.0211941	0.022117	0.0419603	0.0373121
MARC2	chr1:220953421-220953509:+	0.282851	0.270283	0.155117	0.26305	0.180466
MAST2	chr1:46466651-46468476:+	0.228328	0.356734	0.399829	0.425294	0.301702
MCL1	chr1:150549967-150550719:-	0.197275	0.120893	0.26798	0.241251	0.137195
MCL1	chr1:150550967-150551318:-	0.238223	0.165636	0.313551	0.240848	0.149268
MDM4	chr1:204506625-204507336:+	0.194394	0.393598	0.446486	0.418019	0.369623
MEAF6	chr1:37961519-37962147:-	0.0511744	0.0513527	0.0411945	0.0340059	0.0431822
MEAF6	chr1:37962205-37962307:-	0.0817449	0.0860736	0.0437758	0.0579993	0.100058
MECR	chr1:29522525-29522709:-	0.071167	0.0941781	0.0776947	0.0675631	0.0885279
MECR	chr1:29522770-29526921:-	0.0495084	0.0586469	0.0469073	0.0587768	0.046348
MED8	chr1:43850777-43851648:-	0.0292741	0.0336094	0.0291355	0.0276473	0.0411353
MED8	chr1:43851897-43852259:-	0.0329536	0.0411605	0.0281636	0.0312454	0.0589039
MED8	chr1:43853318-43853980:-	0.019611	0.0281173	0.0266987	0.0278553	0.0367173
MED8	chr1:43854160-43855429:-	0.06056	0.0864181	0.0520152	0.0650974	0.0942709
MEF2D	chr1:156437448-156437784:-	0.269949	0.355892	0.421296	0.404533	0.303887
MEF2D	chr1:156438091-156438571:-	0.0512502	0.0774704	0.0559171	0.067758	0.048594
MEF2D	chr1:156438812-156444899:-	0.0379262	0.0344934	0.0383117	0.0459736	0.0306527
MEF2D	chr1:156445029-156446285:-	0.0559666	0.0471296	0.0499989	0.0554751	0.026368
MEF2D	chr1:156446306-156446803:-	0.0550566	0.0468433	0.0594014	0.0534538	0.028817
MEF2D	chr1:156449138-156449377:-	0.0349229	0.0548824	0.0440328	0.0790649	0.0515693
MEGF6	chr1:3409331-3410334:-	0.0538328	0.0322217	0.0346315	0.0280885	0.0206576
MEGF6	chr1:3410463-3410559:-	0.102037	0.0733536	0.069364	0.0733809	0.0535322
MEGF6	chr1:3410688-3410934:-	0.122607	0.0726605	0.0560751	0.0463987	0.0506935
MEGF6	chr1:3411063-3411176:-	0.101475	0.0572946	0.0640583	0.0375117	0.0463185
MEGF6	chr1:3411305-3412453:-	0.0375059	0.0221848	0.0146121	0.0124689	0.0102565
MEGF6	chr1:3413347-3413551:-	0.070636	0.0937742	0.0651326	0.058772	0.0355412
MEGF6	chr1:3413683-3413796:-	0.149184	0.0999581	0.0810315	0.0603158	0.0519923
MEGF6	chr1:3413925-3414934:-	0.199011	0.184571	0.112139	0.11956	0.110732
MEGF6	chr1:3415390-3415701:-	0.185054	0.157256	0.0896984	0.0992346	0.0739024
MEGF6	chr1:3415830-3416151:-	0.236996	0.168485	0.120329	0.0846357	0.085145
MEGF6	chr1:3416488-3417196:-	0.31167	0.292574	0.207033	0.213136	0.16833
MEGF6	chr1:3417658-3417740:-	0.0829142	0.0421016	0.033426	0.0334551	0.013642
MEGF6	chr1:3417872-3418359:-	0.184425	0.182697	0.107638	0.155412	0.145876
MEGF6	chr1:3422800-3424358:-	0.107834	0.0936258	0.0577517	0.0547938	0.0621403
MEGF6	chr1:3424487-3425121:-	0.0441033	0.0261643	0.0169915	0.0187817	0.0144773
MEGF6	chr1:3425809-3426433:-	0.053221	0.0605692	0.0308679	0.0251268	0.0271936
MEGF6	chr1:3426556-3427346:-	0.0565651	0.0310656	0.0139716	0.02481	0.0171261
MEGF6	chr1:3427466-3428113:-	0.146502	0.10556	0.0729675	0.0690292	0.0617256
MEGF6	chr1:3428251-3428569:-	0.0745011	0.0567999	0.0312213	0.036793	0.0326949
MEGF6	chr1:3428692-3431113:-	0.0176311	0.0118431	0.00938226	0.010159	0.00652232
MEGF6	chr1:3431236-3431965:-	0.0758866	0.0561218	0.0371132	0.0349538	0.0220874
MFAP2	chr1:17301518-17301763:-	0.0209187	0.0246812	0.0149029	0.0103597	0.0293025
MFAP2	chr1:17302225-17302995:-	0.03352	0.0274994	0.0281507	0.0289178	0.0509498
MFAP2	chr1:17303040-17303202:-	0.0285111	0.0154117	0.0114142	0.0184765	0.0278211
MFAP2	chr1:17303289-17303391:-	0.0312472	0.0288443	0.0256578	0.0204442	0.034094
MFAP2	chr1:17303693-17304731:-	0.0184871	0.0198993	0.0121551	0.0117949	0.0160671
MFN2	chr1:12058935-12059044:+	0.114469	0.0737293	0.130419	0.10451	0.105788
MFSD14A	chr1:100542833-100544006:+	0.0802721	0.0431972	0.0473345	0.0515205	0.027133
MGST3	chr1:165619201-165620250:+	0.00605102	0.00769555	0.0068303	0.00569371	0.00711927
MGST3	chr1:165620324-165621214:+	0.00980514	0.00911727	0.00586048	0.00744024	0.00825369
MGST3	chr1:165621272-165623515:+	0.0073619	0.00687045	0.00534298	0.0052032	0.00604699
MIA3	chr1:222832999-222833075:+	0.0843107	0.0521538	0.0503273	0.0306924	0.0484417
MIA3	chr1:222833656-222835397:+	0.0520766	0.0575796	0.0688035	0.0803977	0.101446
MIA3	chr1:222835466-222835594:+	0.0982638	0.160038	0.140408	0.214938	0.242626
MIA3	chr1:222835674-222835799:+	0.149221	0.20763	0.196151	0.20154	0.348912
MIA3	chr1:222835871-222837339:+	0.12682	0.143911	0.133264	0.124222	0.188798
MIA3	chr1:222837490-222838650:+	0.123491	0.15624	0.13351	0.124254	0.145323
MIB2	chr1:1551994-1552457:+	0.148995	0.144937	0.100257	0.124963	0.127966
MIB2	chr1:1552702-1558768:+	0.0335174	0.0778775	0.0302855	0.040312	0.0620353
MIB2	chr1:1559325-1560174:+	0.0891899	0.108652	0.0772191	0.0805017	0.10218
MIB2	chr1:1560808-1560925:+	0.18804	0.133384	0.0554986	0.150892	0.242027
MIB2	chr1:1561033-1562029:+	0.1174	0.146807	0.121926	0.15013	0.146939
MIB2	chr1:1562379-1562453:+	0.110094	0.0836047	0.113011	0.105766	0.117892
MIB2	chr1:1562824-1563052:+	0.0957896	0.124301	0.116568	0.0789369	0.124115
MIB2	chr1:1563559-1563652:+	0.202909	0.182163	0.128238	0.1505	0.165979
MIB2	chr1:1564102-1564512:+	0.148444	0.13742	0.0775337	0.111317	0.189237
MIB2	chr1:1564691-1564764:+	0.186098	0.119952	0.321016	0.126029	0.1169
MIGA1	chr1:78338805-78340530:+	0.206543	0.166442	0.158086	0.155667	0.132254
MIIP	chr1:12089338-12089821:+	0.195459	0.226168	0.141789	0.167974	0.180764
MIIP	chr1:12091460-12091778:+	0.101312	0.112866	0.148168	0.134868	0.191907
MINDY1	chr1:150969843-150970099:-	0.097846	0.109725	0.0975755	0.131183	0.0892171
MINDY1	chr1:150975444-150978576:-	0.210268	0.256858	0.181683	0.243988	0.183069
MKNK1	chr1:47027345-47028320:-	0.0571564	0.0524364	0.0399956	0.0463989	0.0528405
MKNK1	chr1:47037839-47040618:-	0.039465	0.0701647	0.0452161	0.0556721	0.0559946
MKNK1	chr1:47040692-47042246:-	0.0152452	0.0373769	0.0193938	0.0190452	0.0298826
MKNK1	chr1:47049001-47051545:-	0.0746621	0.108095	0.100766	0.151256	0.115815
MKNK1	chr1:47051646-47059784:-	0.0889937	0.114666	0.106358	0.127144	0.101079
MOB3C	chr1:47079043-47080642:-	0.219387	0.248953	0.29247	0.432466	0.165446
MOV10	chr1:113217351-113217453:+	0.24984	0.206516	0.0979184	0.195424	0.119596
MOV10	chr1:113235551-113236639:+	0.0844687	0.0718	0.0641294	0.0561102	0.0708225
MOV10	chr1:113241100-113241336:+	0.150629	0.136256	0.113398	0.157831	0.150714
MOV10	chr1:113241411-113242306:+	0.0914177	0.0851655	0.102899	0.0826498	0.100073
MOV10	chr1:113242432-113242515:+	0.0637896	0.064718	0.0779397	0.0474337	0.0552478
MOV10	chr1:113242604-113242840:+	0.133458	0.107571	0.14491	0.11908	0.157893
MOV10	chr1:113242962-113243037:+	0.0497105	0.0961906	0.167678	0.223024	0.102371
MPC2	chr1:167905439-167906176:-	0.064463	0.0667759	0.0893773	0.0666938	0.0393041
MPZL1	chr1:167745403-167757056:+	0.0482904	0.0331566	0.0311078	0.0309315	0.0191143
MRPL20	chr1:1337981-1341188:-	0.0148089	0.0182111	0.0210957	0.0261446	0.0156333
MRPL20	chr1:1341266-1342288:-	0.0176642	0.0155912	0.0158219	0.0177054	0.0122757
MRPL24	chr1:156707568-156707822:-	0.0237964	0.0438415	0.0358766	0.0452968	0.043041
MRPL24	chr1:156708556-156710803:-	0.0140328	0.0254737	0.0259152	0.0370311	0.0330221
MRPL37	chr1:54682017-54683844:+	0.0173898	0.026078	0.0269634	0.0256896	0.0335928
MRPL55	chr1:228295570-228295677:-	0.0390917	0.0822075	0.0743544	0.0840655	0.0614189
MRPL55	chr1:228295785-228295935:-	0.0425177	0.0914686	0.0426805	0.0591251	0.0655732
MRPL55	chr1:228296022-228296137:-	0.0642824	0.145824	0.0837604	0.100284	0.141074
MRPL55	chr1:228296175-228296655:-	0.134652	0.369447	0.149705	0.186573	0.260649
MRPL55	chr1:228296722-228296849:-	0.0888947	0.119047	0.0828087	0.0379289	0.0814933
MRPL9	chr1:151733375-151733926:-	0.00888693	0.017304	0.022262	0.0195844	0.0189063
MRPL9	chr1:151734028-151734580:-	0.0205902	0.0388542	0.0372663	0.0358595	0.0343344
MRPL9	chr1:151734976-151735425:-	0.0222062	0.0354274	0.0319638	0.0370014	0.0288303
MRPS15	chr1:36921979-36923523:-	0.00765742	0.00753687	0.00873552	0.0113831	0.0114379
MRPS15	chr1:36923582-36926292:-	0.00765581	0.00966479	0.00952171	0.00968784	0.00751625
MRPS15	chr1:36929451-36929746:-	0.016877	0.0212366	0.0236859	0.0170718	0.0370979
MRTO4	chr1:19583639-19583947:+	0.0556036	0.0417435	0.0416296	0.0567865	0.0682844
MRTO4	chr1:19584015-19584326:+	0.0345645	0.0237218	0.0310121	0.0431824	0.0447907
MTFR1L	chr1:26146520-26146683:+	0.0564458	0.0711949	0.0669638	0.0997082	0.0510504
MTFR1L	chr1:26146905-26147318:+	0.0739165	0.0984961	0.0766086	0.111449	0.084994
MTFR1L	chr1:26147494-26149509:+	0.0938149	0.120724	0.109115	0.125989	0.092963
MTFR1L	chr1:26149619-26150134:+	0.0680118	0.0938332	0.0974034	0.0949702	0.0906733
MTFR1L	chr1:26152902-26153105:+	0.0447629	0.0463895	0.0290998	0.0384374	0.0331743
MTHFR	chr1:11850955-11851263:-	0.414993	0.50722	0.40808	0.481989	0.330238
MTHFR	chr1:11854146-11854414:-	0.0970872	0.109128	0.113198	0.172554	0.0834026
MTHFR	chr1:11854595-11854785:-	0.177397	0.1766	0.116155	0.148919	0.108072
MTHFR	chr1:11854920-11855154:-	0.244188	0.22029	0.124413	0.309322	0.18591
MTHFR	chr1:11860379-11861217:-	0.1138	0.18026	0.264881	0.184875	0.152143
MTHFR	chr1:11863734-11865944:-	0.140837	0.209227	0.278579	0.414683	0.242575
MTMR11	chr1:149901209-149901514:-	0.279557	0.460881	0.319612	0.446428	0.340719
MTMR11	chr1:149901808-149902256:-	0.123009	0.24235	0.159848	0.203291	0.159861
MTMR11	chr1:149902439-149902683:-	0.293203	0.427185	0.342262	0.371691	0.332379
MTMR11	chr1:149902857-149903151:-	0.128152	0.254958	0.116224	0.112222	0.205246
MTMR11	chr1:149903318-149903835:-	0.132293	0.233399	0.175431	0.152793	0.171397
MTMR11	chr1:149905591-149905747:-	0.174093	0.315294	0.173917	0.284579	0.207054
MTMR9LP	chr1:32697570-32697642:-	0.169903	0.100676	0.0802825	0.112648	0.0973918
MTMR9LP	chr1:32697785-32700304:-	0.11976	0.110779	0.115906	0.143272	0.121807
MTMR9LP	chr1:32700415-32700552:-	0.493726	0.429676	0.548537	0.371792	0.304653
MTMR9LP	chr1:32700811-32704895:-	0.155746	0.149214	0.180684	0.162143	0.152225
MTMR9LP	chr1:32705026-32705469:-	0.151228	0.159122	0.13847	0.153183	0.106736
MTMR9LP	chr1:32706265-32706737:-	0.832031	0.961305	0.729389	0.793506	0.939101
MTOR	chr1:11187863-11188060:-	0.131706	0.110182	0.159143	0.112131	0.12473
MTR	chr1:237057857-237058657:+	0.0721049	0.0615741	0.0937626	0.118617	0.0829049
MTX1	chr1:155180206-155180338:+	0.0569692	0.0491163	0.0257702	0.0327853	0.106171
MTX1	chr1:155180418-155181917:+	0.0318443	0.0430605	0.0555389	0.0493342	0.0517928
MTX1	chr1:155182010-155182175:+	0.0167683	0.0475596	0.036513	0.0764165	0.0585507
MUC1	chr1:155158685-155159700:-	0.0780182	0.0466064	0.065276	0.0854086	0.0492938
MUC1	chr1:155159850-155159930:-	0.075309	0.0750399	0.107379	0.119704	0.0855935
MUC1	chr1:155160052-155160197:-	0.0902624	0.0416955	0.0592435	0.0722616	0.0548785
MUC1	chr1:155160539-155160638:-	0.119358	0.0678612	0.0933143	0.139479	0.0395404
MUC1	chr1:155162101-155162576:-	0.0994605	0.0730481	0.0700726	0.09536	0.0430885
MUTYH	chr1:45797521-45797694:-	0.306335	0.462558	0.325963	0.243943	0.480861
MUTYH	chr1:45797758-45797837:-	0.164541	0.128381	0.174285	0.110819	0.379849
MUTYH	chr1:45797982-45798062:-	0.346373	0.301144	0.394065	0.694303	0.197471
MXRA8	chr1:1289009-1289227:-	0.0958085	0.0814408	0.0750702	0.0687407	0.0911721
MXRA8	chr1:1289326-1289409:-	0.0174596	0.017319	0.0147582	0.0124031	0.028239
MXRA8	chr1:1289486-1289572:-	0.0325273	0.0365225	0.0384638	0.0329074	0.0381999
MXRA8	chr1:1289612-1289733:-	0.100426	0.106279	0.0998249	0.0867285	0.119972
MXRA8	chr1:1289889-1290061:-	0.027919	0.0274479	0.0260887	0.0255427	0.0343027
MXRA8	chr1:1290532-1290623:-	0.0129381	0.0205151	0.0166544	0.0162774	0.0205827
MXRA8	chr1:1290725-1290829:-	0.0131965	0.014566	0.0167011	0.019464	0.0206259
MXRA8	chr1:1291132-1292060:-	0.0209451	0.0171938	0.0157933	0.0173387	0.0166028
MXRA8	chr1:1292084-1293835:-	0.00749667	0.00776676	0.0056934	0.00681443	0.0089789
MYSM1	chr1:59134354-59134655:-	0.0981628	0.0824464	0.0672847	0.0670024	0.175829
MYSM1	chr1:59154788-59155897:-	0.218428	0.290779	0.185	0.343853	0.342668
NADK	chr1:1685088-1685489:-	0.0410318	0.0510209	0.0477218	0.0327234	0.0469081
NADK	chr1:1686137-1686812:-	0.0472981	0.0504178	0.0354135	0.0353652	0.0428175
NADK	chr1:1686915-1687696:-	0.0492911	0.0413418	0.0351996	0.039281	0.0478158
NADK	chr1:1688096-1688545:-	0.058262	0.0499503	0.0311511	0.0381197	0.0518196
NASP	chr1:46072263-46072992:+	0.0360425	0.0549097	0.0559016	0.0403644	0.0315598
NASP	chr1:46074009-46078840:+	0.037595	0.0566848	0.0624898	0.0481239	0.0436672
NAV1	chr1:201755705-201757595:+	0.0667564	0.0656861	0.0653695	0.0618206	0.075474
NAV1	chr1:201772844-201773188:+	0.0260269	0.0339423	0.0313642	0.0348338	0.0399487
NAV1	chr1:201781789-201782267:+	0.0642802	0.041818	0.0462871	0.0597255	0.0384764
NAXE	chr1:156563347-156563673:+	0.0371444	0.0308644	0.0373117	0.0328481	0.0364002
NBPF1	chr1:16920062-16921086:-	0.113211	0.164151	0.171414	0.145183	0.106853
NBPF3	chr1:21792649-21793488:+	0.0887976	0.110308	0.0908608	0.0976708	0.122368
NBPF3	chr1:21793802-21794933:+	0.0432227	0.0574805	0.0429117	0.0461619	0.0569163
NBPF3	chr1:21799408-21799872:+	0.0576863	0.068209	0.0707549	0.0702725	0.0779437
NCDN	chr1:36023824-36024707:+	0.0965458	0.116055	0.119597	0.129448	0.176289
NCDN	chr1:36026895-36027992:+	0.0340361	0.0293765	0.034351	0.05414	0.0241656
NCDN	chr1:36028234-36028802:+	0.0355608	0.0327338	0.0411513	0.0488818	0.046541
NCDN	chr1:36029027-36029367:+	0.0652401	0.0457503	0.0580357	0.0657276	0.0514923
NCDN	chr1:36029510-36030827:+	0.0587098	0.0548416	0.0541308	0.055466	0.0793866
NCSTN	chr1:160321595-160321843:+	0.0229147	0.0180368	0.0116279	0.0110673	0.0124648
NCSTN	chr1:160324080-160325444:+	0.0159484	0.0119014	0.0125958	0.0113559	0.00628934
NCSTN	chr1:160325547-160325652:+	0.0335004	0.0347701	0.0486958	0.0364158	0.0395721
NCSTN	chr1:160325748-160326049:+	0.0330714	0.0212775	0.0306108	0.0275804	0.0175498
NCSTN	chr1:160326137-160326389:+	0.0269869	0.018307	0.0221033	0.0217909	0.0176008
NCSTN	chr1:160326544-160326830:+	0.0594553	0.0552897	0.0574909	0.0362615	0.0326439
NCSTN	chr1:160327043-160327938:+	0.0161966	0.0121795	0.0150172	0.0140883	0.0103662
NDUFS2	chr1:161179385-161179646:+	0.0222285	0.0279448	0.0226878	0.0321237	0.0378383
NDUFS2	chr1:161179721-161179900:+	0.0451285	0.0346557	0.0467131	0.0483235	0.0535116
NDUFS2	chr1:161179978-161180093:+	0.0790568	0.0907019	0.092503	0.064235	0.0986557
NDUFS2	chr1:161180179-161180380:+	0.0170144	0.0264499	0.0279798	0.0284451	0.0412537
NDUFS2	chr1:161180500-161182140:+	0.0113984	0.0157109	0.017671	0.018899	0.0199716
NDUFS2	chr1:161183265-161183438:+	0.0235824	0.0280357	0.0190278	0.0241548	0.0302766
NDUFS2	chr1:161183522-161183653:+	0.0680556	0.0836787	0.0864236	0.0703207	0.0529572
NEK7	chr1:198247199-198248083:+	0.0139912	0.00855407	0.00964338	0.0102343	0.00501091
NEK7	chr1:198248191-198262074:+	0.0134387	0.0138831	0.0199651	0.0143852	0.00302891
NEK7	chr1:198262169-198266256:+	0.0152451	0.0126873	0.0227614	0.0239595	0.00456192
NEXN	chr1:78390914-78392098:+	0.0104161	0.00831921	0.00858405	0.0127029	0.0103284
NEXN	chr1:78392296-78392400:+	0.0633267	0.0471956	0.0590707	0.0543553	0.0397071
NEXN	chr1:78401729-78407707:+	0.0271764	0.0197539	0.0310068	0.0418928	0.0103941
NFASC	chr1:204913534-204919684:+	0.0416875	0.0542459	0.0320673	0.0322191	0.0295593
NFASC	chr1:204919702-204921138:+	0.0287462	0.0409981	0.0240902	0.0262071	0.0257467
NFASC	chr1:204953270-204955037:+	0.0501322	0.043742	0.0301701	0.0288484	0.0243307
NFASC	chr1:204960434-204966297:+	0.0585289	0.0502691	0.0342734	0.0263763	0.015751
NFASC	chr1:204966534-204970297:+	0.0791165	0.0760281	0.0551786	0.0490789	0.0323027
NFASC	chr1:204970414-204971723:+	0.0899147	0.0775773	0.0617244	0.0552126	0.0290102
NFASC	chr1:204971876-204978684:+	0.0733314	0.0546264	0.0551324	0.0454548	0.0303855
NFASC	chr1:204978816-204981924:+	0.0396925	0.0257798	0.0340582	0.0283819	0.0207469
NFYC	chr1:41157539-41157679:+	0.183284	0.236978	0.201677	0.147885	0.162204
NFYC	chr1:41232646-41235027:+	0.0250733	0.0439952	0.0278704	0.0361949	0.0437729
NFYC	chr1:41235087-41236068:+	0.0442414	0.090239	0.0572626	0.0560692	0.0661432
NGF	chr1:115829428-115836247:-	0.0577576	0.051583	0.071706	0.0522978	0.046399
NIPAL3	chr1:24787034-24790515:+	0.0228713	0.024209	0.0180499	0.0196667	0.0106858
NIT1	chr1:161088341-161088575:+	0.144311	0.240282	0.177435	0.258699	0.279853
NIT1	chr1:161088671-161088923:+	0.0567413	0.130778	0.0618783	0.0617262	0.0904154
NIT1	chr1:161089178-161089298:+	0.0867669	0.132321	0.118873	0.113002	0.0676744
NIT1	chr1:161089402-161089608:+	0.0573127	0.0414957	0.0498163	0.0533929	0.0423419
NIT1	chr1:161090984-161093930:+	0.583763	0.592777	0.554973	0.594185	0.540234
NOC2L	chr1:881033-881552:-	0.0148899	0.0195345	0.0225999	0.0273645	0.0261482
NOC2L	chr1:889462-891302:-	0.0345402	0.0470551	0.0509057	0.0591388	0.0417214
NOC2L	chr1:892653-894308:-	0.0383767	0.0573693	0.0530985	0.0793494	0.0538139
NOTCH2	chr1:120465069-120465258:-	0.0832041	0.0751025	0.0656022	0.0621463	0.0639514
NOTCH2	chr1:120465401-120466259:-	0.0297066	0.0328379	0.0212632	0.0267774	0.0271275
NPHP4	chr1:5923465-5923949:-	0.212242	0.294677	0.300076	0.264942	0.291876
NRDC	chr1:52255105-52255239:-	0.0489746	0.0672764	0.0673924	0.0588856	0.0539786
NRDC	chr1:52255329-52256204:-	0.0256715	0.0334033	0.0290199	0.0298314	0.03282
NRDC	chr1:52256321-52256571:-	0.0300943	0.0379857	0.0351275	0.0307602	0.0272074
NRDC	chr1:52256662-52257249:-	0.0084781	0.0106738	0.010462	0.00779518	0.00832545
NRDC	chr1:52257333-52257717:-	0.0129401	0.0188564	0.0155109	0.0122992	0.0104279
NRDC	chr1:52260526-52263920:-	0.0191836	0.0210565	0.0178471	0.0175566	0.0135742
NRDC	chr1:52264083-52266227:-	0.0208458	0.0218627	0.0183429	0.0181167	0.0111826
NRDC	chr1:52280485-52281983:-	0.0262255	0.0340855	0.0190759	0.0242717	0.0320397
NRDC	chr1:52302110-52303158:-	0.0389122	0.0478856	0.0369818	0.0393035	0.0435184
NRDC	chr1:52303292-52305897:-	0.0331113	0.0410336	0.0345307	0.0347152	0.0323686
NRDC	chr1:52343712-52343946:-	0.0176016	0.0194014	0.0244849	0.0193105	0.0142387
NUDC	chr1:27268309-27269150:+	0.0133149	0.0159326	0.0167992	0.0231371	0.0176727
NUDC	chr1:27269267-27269361:+	0.031671	0.0283229	0.0430146	0.0338136	0.0129722
NUDC	chr1:27269556-27271880:+	0.00761669	0.0107128	0.0127978	0.0130113	0.0103466
NUDC	chr1:27271964-27272058:+	0.0196512	0.0253456	0.0299414	0.0257585	0.0314016
NUDT17	chr1:145589055-145589235:-	0.575645	0.760017	0.434372	0.402197	0.470454
ODF2L	chr1:86814561-86815776:-	0.159	0.140813	0.186987	0.257924	0.242106
ODF2L	chr1:86817891-86818541:-	0.114479	0.109074	0.108134	0.154068	0.0856147
ODF2L	chr1:86820542-86821027:-	0.0773452	0.126764	0.0887272	0.162337	0.145939
ODF2L	chr1:86821066-86822126:-	0.150998	0.197978	0.161855	0.222632	0.188477
ODF2L	chr1:86826219-86834318:-	0.0782875	0.0980054	0.0873896	0.0809194	0.0491126
ODF2L	chr1:86851273-86852597:-	0.267092	0.336524	0.292925	0.386819	0.331303
OLFML3	chr1:114522748-114522824:+	0.0273771	0.0187039	0.0126634	0.0140228	0.0138188
OLFML3	chr1:114523239-114523570:+	0.0129917	0.0176761	0.0144084	0.0141392	0.0137034
OMA1	chr1:58999732-58999829:-	0.101142	0.059541	0.175864	0.23871	0.0271283
OSBPL9	chr1:52218397-52221991:+	0.0165901	0.0175501	0.0256223	0.0197149	0.00993322
OSBPL9	chr1:52222030-52222452:+	0.0373767	0.0606356	0.0753003	0.0673072	0.0269819
OSBPL9	chr1:52222487-52226361:+	0.0405397	0.0501315	0.0671857	0.0661523	0.0383681
OSBPL9	chr1:52249999-52250113:+	0.0428242	0.0347496	0.0127689	0.0371947	0.0287826
OSBPL9	chr1:52250254-52251479:+	0.0277981	0.0278949	0.0292231	0.0346903	0.0171956
OTUD3	chr1:20231480-20232924:+	0.143022	0.147297	0.266137	0.347383	0.129501
OTUD3	chr1:20233109-20234062:+	0.277924	0.26841	0.38038	0.380889	0.199068
P3H1	chr1:43213083-43213393:-	0.028194	0.0265789	0.0253395	0.0313059	0.0378202
P3H1	chr1:43213469-43213870:-	0.00872307	0.0104913	0.0129259	0.0161715	0.0146965
P3H1	chr1:43213988-43215856:-	0.0114833	0.0166104	0.0168036	0.0168143	0.0212856
P3H1	chr1:43220661-43220835:-	0.0968691	0.0991008	0.061654	0.0597714	0.0892675
PABPC4	chr1:40026794-40027356:-	0.100404	0.0476747	0.0953487	0.0790044	0.0505592
PABPC4	chr1:40027459-40027744:-	0.0831279	0.0553624	0.066886	0.0606226	0.0349453
PABPC4	chr1:40027875-40027994:-	0.0349965	0.033667	0.0246452	0.0382697	0.0515698
PABPC4	chr1:40028088-40029285:-	0.0472746	0.0249922	0.0376159	0.0377283	0.0311874
PABPC4	chr1:40029413-40029507:-	0.123474	0.076513	0.099068	0.104738	0.112797
PABPC4	chr1:40029594-40030094:-	0.0811303	0.041285	0.0640518	0.057803	0.0363584
PABPC4	chr1:40030214-40030357:-	0.0774936	0.041408	0.0571137	0.054837	0.0497646
PABPC4	chr1:40030445-40030777:-	0.0190069	0.0131719	0.020943	0.0166832	0.012892
PABPC4	chr1:40033518-40034473:-	0.0298094	0.0197869	0.0206225	0.0211072	0.0160966
PABPC4	chr1:40034611-40035266:-	0.0224745	0.0173671	0.0195915	0.0156991	0.016142
PABPC4	chr1:40035361-40035534:-	0.0206768	0.015608	0.022752	0.0226286	0.0321698
PANK4	chr1:2440499-2441300:-	0.108155	0.109124	0.0660811	0.0614551	0.0871856
PANK4	chr1:2452754-2453156:-	0.094653	0.0406665	0.0540223	0.0703888	0.0613412
PBXIP1	chr1:154923873-154923946:-	0.120034	0.0818861	0.0470051	0.0452763	0.0558357
PBXIP1	chr1:154924397-154926146:-	0.017763	0.0141339	0.00908524	0.00996252	0.00573537
PCAT6	chr1:202780498-202780702:+	0.417505	0.194984	0.278704	0.321899	0.349543
PCNX2	chr1:233120223-233121837:-	0.261724	0.327492	0.371759	0.341619	0.255744
PEA15	chr1:160175312-160176922:+	0.00572112	0.00393475	0.00428879	0.00565255	0.00198945
PEA15	chr1:160177027-160178253:+	0.00554802	0.00469517	0.00429596	0.00521267	0.00200675
PEA15	chr1:160178455-160181332:+	0.00669459	0.00527384	0.00583925	0.00711382	0.00316214
PEA15	chr1:160181506-160182899:+	0.0127363	0.00967684	0.0109439	0.0148829	0.00784516
PEA15	chr1:160183055-160183211:+	0.0296928	0.0259753	0.0252574	0.0333057	0.0278781
PEF1	chr1:32096443-32098095:-	0.0168429	0.0212723	0.0217992	0.0277587	0.0196384
PEF1	chr1:32098239-32098759:-	0.0231229	0.0180868	0.0252136	0.0325254	0.022644
PEF1	chr1:32098915-32100822:-	0.0362229	0.0367491	0.0402325	0.0469342	0.0277373
PEX19	chr1:160249424-160249590:-	0.0306527	0.0581561	0.0483061	0.056833	0.042176
PEX19	chr1:160251990-160252206:-	0.0197118	0.00964618	0.0312474	0.0225576	0.0239719
PGD	chr1:10477174-10477432:+	0.0240992	0.0225235	0.035358	0.025142	0.0328818
PGD	chr1:10477566-10478882:+	0.00950746	0.0118166	0.00656685	0.00742142	0.010031
PGD	chr1:10479596-10479686:+	0.072019	0.0763362	0.0971477	0.0755268	0.0718829
PHC2	chr1:33790620-33794470:-	0.0605137	0.0652498	0.0644453	0.0871302	0.0465388
PHC2	chr1:33795813-33796948:-	0.00953549	0.0133397	0.0125014	0.015867	0.0132525
PHGDH	chr1:120284520-120285429:+	0.0150194	0.0173626	0.00986864	0.0122482	0.0270552
PHLDA3	chr1:201435306-201436613:-	0.0569609	0.0698396	0.0756386	0.0988125	0.0593618
PHLDA3	chr1:201436711-201437468:-	0.0853192	0.112424	0.119185	0.125525	0.0688629
PHTF1	chr1:114242421-114242814:-	0.191974	0.124497	0.0834109	0.0962559	0.0771389
PI4KB	chr1:151265509-151266493:-	0.0950933	0.0897107	0.151465	0.124234	0.100108
PI4KB	chr1:151266614-151266884:-	0.0227825	0.0167535	0.0286348	0.0240066	0.0186457
PI4KB	chr1:151267017-151271283:-	0.0115459	0.0112579	0.0156885	0.0189658	0.0150306
PIK3CD	chr1:9781645-9781818:+	0.0635074	0.127047	0.0884089	0.130749	0.280124
PINK1-AS	chr1:20969611-20972077:-	0.418015	0.437422	0.471925	0.543914	0.538358
PINK1-AS	chr1:20972179-20974807:-	0.11836	0.114424	0.113537	0.117822	0.12003
PINK1	chr1:20964622-20966384:+	0.0143856	0.0130815	0.0148874	0.0118954	0.0106817
PINK1	chr1:20966485-20970982:+	0.00806291	0.00865581	0.00926772	0.00841241	0.00689583
PINK1	chr1:20972216-20974997:+	0.0193489	0.0129611	0.0135057	0.0141353	0.0141243
PINK1	chr1:20975125-20975487:+	0.0816594	0.068238	0.0541033	0.057033	0.0481703
PINK1	chr1:20975724-20976926:+	0.0675405	0.0522191	0.0457157	0.0497625	0.0387273
PIP5K1A	chr1:151196755-151196846:+	0.0191464	0.0194821	0.0400743	0.0263615	0.0287355
PIP5K1A	chr1:151209239-151210657:+	0.0156975	0.0228043	0.0272151	0.0393089	0.0247361
PIP5K1A	chr1:151210741-151211605:+	0.0894502	0.0817254	0.143043	0.159077	0.0988187
PIP5K1A	chr1:151212515-151214598:+	0.0190753	0.0222367	0.0305183	0.0396221	0.0217249
PIP5K1A	chr1:151214745-151214913:+	0.0626477	0.0514408	0.0579363	0.0520971	0.058537
PIP5K1A	chr1:151215043-151219395:+	0.0167981	0.0132909	0.0318075	0.0448371	0.016806
PITHD1	chr1:24112269-24112804:+	0.0189839	0.0230408	0.0410815	0.0264716	0.0279044
PKN2	chr1:89294306-89298426:+	0.140192	0.140919	0.196838	0.178547	0.0746403
PKN2	chr1:89298534-89298759:+	0.0923489	0.0821991	0.0873405	0.14034	0.0578275
PLEKHG5	chr1:6527632-6527884:-	0.0717707	0.0625019	0.0690943	0.089372	0.0734127
PLEKHG5	chr1:6528646-6529101:-	0.401898	0.38736	0.296572	0.381271	0.339729
PLEKHM2	chr1:16047883-16051811:+	0.0268171	0.0286762	0.0325884	0.0331897	0.027729
PLEKHM2	chr1:16054327-16054573:+	0.0511082	0.0506552	0.0307919	0.0389617	0.0416603
PLEKHM2	chr1:16054852-16055163:+	0.0296438	0.0270631	0.0232586	0.037993	0.0185633
PLEKHM2	chr1:16055228-16055596:+	0.0236148	0.0218292	0.0334912	0.0284441	0.012033
PLEKHM2	chr1:16058543-16058844:+	0.0400543	0.0458161	0.0237452	0.0396333	0.0377207
PLEKHM2	chr1:16059024-16059106:+	0.17528	0.138502	0.15446	0.143458	0.0998434
PLEKHM2	chr1:16059223-16060291:+	0.0362338	0.0447389	0.043842	0.0456808	0.0362773
PLK3	chr1:45267604-45268431:+	0.0237722	0.0254781	0.0525843	0.0394802	0.0456425
PLK3	chr1:45268527-45268626:+	0.111624	0.106675	0.161355	0.169195	0.092231
PLK3	chr1:45268825-45268939:+	0.18463	0.229323	0.303727	0.37528	0.228283
PLK3	chr1:45269063-45269271:+	0.0854686	0.119437	0.149125	0.177763	0.0920178
PLK3	chr1:45269363-45269602:+	0.0965229	0.126246	0.205839	0.223869	0.130434
PLK3	chr1:45269696-45269834:+	0.108862	0.116258	0.194123	0.202697	0.110504
PLK3	chr1:45269918-45270010:+	0.131586	0.100122	0.302839	0.194984	0.159535
PLK3	chr1:45270173-45270321:+	0.16402	0.200152	0.291123	0.355774	0.218932
PLK3	chr1:45270451-45270937:+	0.108238	0.0906029	0.148188	0.223171	0.0975224
PLK3	chr1:45271051-45271158:+	0.142292	0.119374	0.2585	0.204745	0.102371
PLOD1	chr1:12017071-12017898:+	0.00431752	0.00410349	0.0045337	0.00411014	0.00393896
PLPPR4	chr1:99762423-99764590:+	0.0817309	0.0798922	0.109767	0.0657694	0.0423282
PODN	chr1:53527980-53529041:+	0.119474	0.0899492	0.0632346	0.0520092	0.0387881
PODN	chr1:53529231-53532483:+	0.142152	0.12368	0.075219	0.0647132	0.0349498
PODN	chr1:53532539-53535472:+	0.190731	0.155336	0.102188	0.0918893	0.055426
PODN	chr1:53535839-53537206:+	0.0158877	0.0124173	0.0100532	0.00923036	0.00707553
PODN	chr1:53537300-53540277:+	0.0308981	0.0183657	0.017417	0.0162084	0.00980445
PODN	chr1:53540342-53541533:+	0.0274764	0.0230032	0.0166791	0.0150775	0.00962575
PODN	chr1:53541643-53542861:+	0.0162165	0.0134167	0.0102195	0.00950829	0.00666871
PODN	chr1:53543472-53544036:+	0.0211454	0.0207638	0.0158894	0.0161488	0.0112259
PODN	chr1:53547860-53550184:+	0.153917	0.169669	0.125042	0.115277	0.114257
POGK	chr1:166819660-166821821:+	0.350563	0.28202	0.310924	0.33893	0.29283
POGZ	chr1:151380716-151380884:-	0.169067	0.10025	0.0768994	0.100341	0.0968299
POGZ	chr1:151400517-151400598:-	0.0843107	0.0746998	0.0895743	0.115175	0.0630107
POLR3C	chr1:145597054-145597513:-	0.0440755	0.042926	0.0580799	0.052306	0.0407422
POLR3C	chr1:145597574-145598243:-	0.0336645	0.0336038	0.0301839	0.0235504	0.0335118
POLR3C	chr1:145598295-145598535:-	0.0475111	0.0330016	0.0586561	0.0524991	0.0508556
POLR3C	chr1:145610668-145610743:-	0.0856218	0.0557334	0.0760088	0.126671	0.11653
POLR3GL	chr1:145457104-145457235:-	0.028092	0.0324491	0.0216475	0.0209282	0.0382387
POMGNT1	chr1:46655029-46655129:-	0.0650991	0.106075	0.101456	0.0892407	0.0532964
POMGNT1	chr1:46655239-46655525:-	0.0254663	0.0350271	0.0267354	0.0302519	0.0193197
POMGNT1	chr1:46655661-46656144:-	0.0434608	0.0299894	0.0333577	0.0229974	0.0180329
POMGNT1	chr1:46656189-46656391:-	0.029899	0.0496711	0.0371565	0.0323876	0.0197175
POMGNT1	chr1:46656456-46657769:-	0.0206976	0.0209662	0.01699	0.0164134	0.0132619
POMGNT1	chr1:46658108-46658189:-	0.0884125	0.0984302	0.0906481	0.0522698	0.0664798
POMGNT1	chr1:46659060-46659235:-	0.0777888	0.0882466	0.0893456	0.0944659	0.0725718
POMGNT1	chr1:46659311-46659526:-	0.0490362	0.0615577	0.0470622	0.0502937	0.0330933
POMGNT1	chr1:46660323-46660515:-	0.0496255	0.0430188	0.0441523	0.0418977	0.0324377
POMGNT1	chr1:46660633-46661482:-	0.0212887	0.0259259	0.0321129	0.0358555	0.0115696
POMGNT1	chr1:46662521-46662641:-	0.02471	0.0342237	0.0246661	0.0240647	0.0324585
PPIE	chr1:40211170-40214574:+	0.0371184	0.0330746	0.0437827	0.0445104	0.0251506
PPIH	chr1:43133111-43142254:+	0.0496044	0.0731005	0.0963561	0.0850559	0.0567176
PPOX	chr1:161137024-161137128:+	0.289851	0.603414	0.556239	0.398373	0.416601
PPOX	chr1:161137917-161138202:+	0.203335	0.312828	0.472639	0.302091	0.169407
PPOX	chr1:161138973-161139449:+	0.161667	0.204995	0.182636	0.274575	0.156873
PPOX	chr1:161139510-161139695:+	0.28714	0.221241	0.187279	0.391317	0.117127
PPOX	chr1:161140309-161140409:+	0.124093	0.220323	0.107558	0.118772	0.459733
PPOX	chr1:161140739-161140823:+	0.2081	0.120158	0.235108	0.252158	0.361262
PQLC2	chr1:19653117-19653720:+	0.0788129	0.0655857	0.0817226	0.0911962	0.0649385
PQLC2	chr1:19653906-19655065:+	0.256048	0.275825	0.281081	0.215762	0.204592
PRCC	chr1:156756966-156761488:+	0.021602	0.0242093	0.025343	0.0323076	0.0287371
PRDM2	chr1:14109326-14113009:+	0.734284	0.468189	0.570358	0.636137	0.38081
PRDX1	chr1:45977086-45980178:-	0.00272113	0.00313629	0.00298303	0.0031006	0.00371438
PRDX1	chr1:45980309-45980544:-	0.0141092	0.0153287	0.0188362	0.0125351	0.0137297
PRDX6	chr1:173446631-173450464:+	0.0153953	0.0162761	0.0153436	0.0181292	0.0134627
PRDX6	chr1:173450621-173454499:+	0.00822148	0.00929143	0.00877089	0.011204	0.00819716
PRDX6	chr1:173454646-173455393:+	0.00360374	0.00379264	0.00325406	0.00361794	0.00375279
PRDX6	chr1:173455540-173456873:+	0.00482788	0.00720706	0.00623576	0.00726579	0.00542747
PRPF3	chr1:150317023-150318493:+	0.0507269	0.0634723	0.0729551	0.0650703	0.0404058
PRPF3	chr1:150318612-150318883:+	0.128154	0.146097	0.14984	0.118141	0.0804168
PRPF38A	chr1:52880319-52880433:+	0.0527057	0.0711706	0.0329888	0.115779	0.104317
PRPF38B	chr1:109235489-109236211:+	0.0475469	0.0504921	0.0708038	0.0606503	0.0539065
PRPF38B	chr1:109238973-109240431:+	0.265225	0.281887	0.326006	0.273104	0.218132
PRPF38B	chr1:109240485-109240568:+	0.76258	0.584702	0.698096	0.639757	0.469594
PRPF38B	chr1:109240639-109241225:+	0.20231	0.189683	0.183189	0.211732	0.128003
PRRC2C	chr1:171557644-171560725:+	0.0410654	0.0459775	0.0388795	0.0485732	0.0556704
PRRX1	chr1:170695542-170699417:+	0.0332614	0.058675	0.0535176	0.05638	0.0715793
PRRX1	chr1:170699489-170705188:+	0.0237528	0.0340415	0.0278028	0.0241343	0.0274424
PSEN2	chr1:227058350-227058962:+	0.168128	0.159037	0.158018	0.121974	0.134259
PSMA5	chr1:109944712-109952549:-	0.0302412	0.0358895	0.0436746	0.040113	0.0215319
PSMA5	chr1:109952636-109953632:-	0.00461594	0.00554051	0.00704979	0.00669438	0.00488066
PSMB4	chr1:151372663-151372917:+	0.010704	0.0145484	0.0145872	0.0144397	0.0161859
PSMB4	chr1:151373064-151373239:+	0.063535	0.0497858	0.0461688	0.0583836	0.0571019
PSMB4	chr1:151373321-151373714:+	0.0401025	0.0385215	0.0456677	0.0458893	0.043135
PSMB4	chr1:151373831-151374017:+	0.0190212	0.021386	0.0206124	0.0251368	0.0258916
PSMD4	chr1:151237394-151237641:+	0.00997809	0.0128969	0.016333	0.0125351	0.0187158
PSMD4	chr1:151237710-151237869:+	0.0148888	0.00869414	0.0291901	0.027411	0.0238733
PTBP2	chr1:97270495-97271974:+	0.304097	0.321391	0.312367	0.433319	0.211857
PTBP2	chr1:97272008-97272421:+	0.243973	0.264861	0.269194	0.327072	0.17334
PTBP2	chr1:97278484-97278584:+	0.13472	0.271627	0.112407	0.359297	0.102107
PTBP2	chr1:97278662-97278828:+	0.194568	0.334835	0.174683	0.320209	0.196952
PTGS2	chr1:186643894-186644380:-	0.154479	0.240358	0.4168	0.25673	0.160989
PTGS2	chr1:186644528-186645029:-	0.0889958	0.110424	0.226228	0.166274	0.088935
PTGS2	chr1:186645316-186645598:-	0.0796992	0.0921491	0.168493	0.167092	0.12138
PTGS2	chr1:186646048-186646780:-	0.026959	0.0400129	0.0759478	0.0461463	0.0327928
PTGS2	chr1:186646962-186647392:-	0.0431804	0.0510673	0.100298	0.0741126	0.048312
PTGS2	chr1:186647536-186648189:-	0.0602743	0.0763658	0.179115	0.102016	0.0622925
PTGS2	chr1:186648333-186648453:-	0.0436054	0.0459711	0.13591	0.0718595	0.0500989
PTGS2	chr1:186648570-186649370:-	0.115831	0.147776	0.251032	0.141911	0.0938611
PTPRF	chr1:44063724-44064390:+	0.0745567	0.0679644	0.0899129	0.0679938	0.0443436
PTPRF	chr1:44071114-44071199:+	0.0555862	0.0422655	0.0661783	0.0628033	0.0388673
PTPRF	chr1:44075169-44078438:+	0.0263364	0.02688	0.0373149	0.0343238	0.0367224
PTPRF	chr1:44078471-44079288:+	0.0343249	0.0380463	0.0506256	0.0593397	0.0577493
PUM1	chr1:31409682-31413997:-	0.0290361	0.0279342	0.0173034	0.0234977	0.0195525
PUM1	chr1:31414970-31418192:-	0.0373102	0.0295529	0.0248002	0.0225595	0.014736
PUSL1	chr1:1244100-1244294:+	0.309511	0.256961	0.329693	0.248482	0.351746
PYCR2	chr1:226110083-226111400:-	0.0373562	0.0616701	0.0586448	0.0459783	0.0457403
PYCR2	chr1:226111471-226111743:-	0.0597837	0.089798	0.0788477	0.0557069	0.0508073
QSOX1	chr1:180135726-180144455:+	0.00476797	0.00459018	0.00305031	0.00306472	0.0023541
QSOX1	chr1:180145168-180147928:+	0.0162658	0.00999075	0.00765749	0.00742774	0.00621005
QSOX1	chr1:180151454-180153050:+	0.0101549	0.0047866	0.00507659	0.00626284	0.00259831
QSOX1	chr1:180159715-180163347:+	0.0162755	0.0105791	0.009658	0.010201	0.00521234
RAB13	chr1:153955076-153955194:-	0.0215551	0.0313197	0.0266062	0.0264745	0.024533
RAB29	chr1:205741695-205743960:-	0.04734	0.0749572	0.044067	0.0377868	0.0495785
RAB3GAP2	chr1:220327399-220330611:-	0.0835322	0.0651301	0.074746	0.0569138	0.0252735
RABGGTB	chr1:76255742-76255836:+	0.287094	0.198914	0.193639	0.183628	0.124023
RABGGTB	chr1:76255959-76256130:+	0.0804262	0.0711037	0.051021	0.0500381	0.0367095
RABGGTB	chr1:76256202-76256969:+	0.0486873	0.0417915	0.0326089	0.0219706	0.0196052
RABGGTB	chr1:76257256-76257865:+	0.0665742	0.066976	0.0422401	0.0412186	0.0350302
RABGGTB	chr1:76257991-76259768:+	0.154161	0.126269	0.0883016	0.0890373	0.083499
RABGGTB	chr1:76259918-76260194:+	0.0927447	0.120573	0.0858337	0.0860757	0.0990452
RALGPS2	chr1:178854346-178855103:+	0.0764531	0.067523	0.0781143	0.0477579	0.0414814
RALGPS2	chr1:178861442-178863053:+	0.0231036	0.0273611	0.024866	0.03368	0.0306384
RAP1A	chr1:112251886-112255052:+	0.0196241	0.0294231	0.0241699	0.0286578	0.0245157
RASAL2	chr1:178423783-178425834:+	0.153328	0.152092	0.143023	0.18743	0.131595
RBBP4	chr1:33134455-33134572:+	0.030408	0.0272245	0.023693	0.0410142	0.0304026
RBBP4	chr1:33138502-33145240:+	0.0452247	0.0434183	0.0402782	0.0395204	0.0484455
RBM34	chr1:235295312-235298966:-	0.0751512	0.0685782	0.0802008	0.0932362	0.065052
RCC2	chr1:17735690-17736469:-	0.0438766	0.0307006	0.0341181	0.0472144	0.0719157
RCC2	chr1:17739674-17740032:-	0.0769071	0.0667638	0.0423452	0.0727465	0.134143
RCC2	chr1:17740213-17742975:-	0.079444	0.0646698	0.0517764	0.0724811	0.0838162
RCOR3	chr1:211469095-211477424:+	0.0693457	0.0658311	0.0800983	0.0621263	0.0498743
RCOR3	chr1:211477482-211485696:+	0.0985716	0.0798143	0.0982416	0.0723027	0.0615967
RCOR3	chr1:211485829-211486061:+	0.274604	0.193042	0.221683	0.203991	0.240761
RCOR3	chr1:211486655-211486765:+	0.198597	0.134415	0.236487	0.238544	0.21735
RER1	chr1:2323397-2327222:+	0.0889159	0.104904	0.0700978	0.0640646	0.0671304
RER1	chr1:2327310-2328554:+	0.0133508	0.0137272	0.0138825	0.0153346	0.010419
RER1	chr1:2328659-2330853:+	0.0133127	0.014808	0.01709	0.0150406	0.00800759
RER1	chr1:2330953-2332295:+	0.0162655	0.0150397	0.019426	0.0180229	0.0132173
RER1	chr1:2332374-2333645:+	0.0146959	0.0150436	0.0180393	0.0189233	0.0140846
RER1	chr1:2333781-2334473:+	0.0194893	0.0182163	0.0204347	0.0228635	0.0105893
RERE	chr1:8415180-8415478:-	0.0391687	0.0437879	0.0535936	0.0533454	0.0463526
RERE	chr1:8415659-8416159:-	0.0413121	0.0482088	0.0802229	0.0690515	0.0571341
RERE	chr1:8418976-8419823:-	0.0945299	0.080089	0.0924094	0.0866271	0.0492467
RERE	chr1:8421550-8421822:-	0.0631703	0.0511303	0.0431063	0.0831359	0.060386
RERE	chr1:8421936-8422742:-	0.0444898	0.0468254	0.0333547	0.0403627	0.0286715
RERE	chr1:8422904-8424115:-	0.0429153	0.0365123	0.0340094	0.056122	0.0265186
RERE	chr1:8424898-8425871:-	0.0425964	0.0528718	0.0609736	0.0666185	0.0520082
RERE	chr1:8482867-8483620:-	0.118701	0.171476	0.154681	0.108647	0.147073
RFX5	chr1:151317012-151317203:-	0.0985712	0.0967397	0.13422	0.0870631	0.154547
RGL1	chr1:183861295-183866941:+	0.0727721	0.0787745	0.0939823	0.0792566	0.0404898
RGS2	chr1:192779397-192779499:+	0.225773	0.478011	0.095627	0.185732	0.0520571
RHOC	chr1:113244335-113245184:-	0.0170208	0.0165445	0.014288	0.0153938	0.0144681
RHOC	chr1:113245315-113245620:-	0.0128053	0.0150111	0.0180422	0.018787	0.0183253
RHOC	chr1:113246428-113247721:-	0.0106062	0.0142675	0.0122888	0.0143156	0.0145131
RHOC	chr1:113247790-113249454:-	0.013053	0.0162362	0.0128959	0.0178444	0.0161688
RHOC	chr1:113249678-113249699:-	0.0222493	0.0377884	0.0684643	0.0482918	0.0469179
RIT1	chr1:155880297-155880446:-	0.0656664	0.0726908	0.0465044	0.0554974	0.0685373
RIT1	chr1:155880595-155880668:-	0.0948926	0.0982063	0.1031	0.0602946	0.0524592
RIT1	chr1:155880706-155881033:-	0.0447663	0.0355172	0.0306883	0.047478	0.0351332
RNF187	chr1:228680975-228681583:+	0.0451635	0.0365211	0.0279583	0.025969	0.0283799
RNF207	chr1:6267571-6268940:+	0.493535	0.684571	0.575234	0.550597	0.491728
RNF207	chr1:6269256-6269327:+	0.4741	0.188221	0.0906399	0.125026	0.334962
RNF207	chr1:6270498-6270929:+	0.330902	0.306152	0.20605	0.263057	0.343076
RNF207	chr1:6270998-6271080:+	0.366414	0.36394	0.246795	0.321638	0.29824
RNF207	chr1:6271178-6271926:+	0.305226	0.303129	0.237469	0.278441	0.379396
RNF207	chr1:6272113-6272290:+	0.190184	0.137769	0.203057	0.219681	0.141981
RNF207	chr1:6272476-6272741:+	0.348792	0.248318	0.279528	0.270056	0.215786
RNF207	chr1:6272793-6273125:+	0.664313	0.74117	0.808145	0.802132	0.750173
RNF220	chr1:45101338-45101701:+	0.0522705	0.0473574	0.0392184	0.0424302	0.0312437
RNF220	chr1:45101834-45110369:+	0.0180196	0.0157873	0.0146059	0.0133395	0.0124413
RNF220	chr1:45110753-45110892:+	0.0251978	0.0144819	0.0240327	0.0255333	0.0191952
RNF220	chr1:45110948-45111081:+	0.085774	0.0396045	0.0541643	0.0520895	0.0310125
RNPC3	chr1:104088964-104089598:+	0.22364	0.581423	0.392484	0.311606	0.339775
RNPEP	chr1:201958172-201958510:+	0.0337634	0.0413963	0.0478037	0.0471568	0.02628
RNPEP	chr1:201958659-201965274:+	0.034359	0.0343616	0.0433416	0.036936	0.0223981
RNPEP	chr1:201965537-201966446:+	0.0194593	0.0157183	0.0189336	0.0196095	0.0183199
RNPEP	chr1:201969143-201970503:+	0.0143516	0.016092	0.0189647	0.0245237	0.0131917
RNPEP	chr1:201970616-201970786:+	0.0374276	0.037791	0.0404563	0.0501703	0.0288863
RPL11	chr1:24018319-24019098:+	0.0376262	0.0371418	0.0384105	0.0352218	0.0314307
RPL11	chr1:24020403-24021149:+	0.00583778	0.00600296	0.00437423	0.00522237	0.00559356
RPL11	chr1:24021281-24022287:+	0.00887246	0.00677047	0.00563722	0.00597485	0.00610104
RPL11	chr1:24022398-24022833:+	0.0112045	0.00860491	0.00859118	0.0105216	0.011758
RPL22	chr1:6257816-6259621:-	0.01873	0.0156761	0.0150461	0.0160662	0.0178282
RPL5	chr1:93297674-93298945:+	0.0154416	0.0109267	0.0105724	0.00987094	0.007428
RPL5	chr1:93299015-93299101:+	0.017608	0.0162463	0.0127365	0.0120719	0.010475
RPL5	chr1:93299217-93300335:+	0.00262935	0.00323402	0.00229151	0.00237226	0.00299216
RPL5	chr1:93300470-93301746:+	0.00671317	0.00549578	0.00422334	0.00403795	0.00521052
RPL5	chr1:93303190-93306107:+	0.0160887	0.011673	0.0105146	0.0100198	0.0120186
RPS27	chr1:153963510-153963590:+	0.271425	0.0957251	0.088057	0.0773207	0.0901004
RPS27	chr1:153963699-153964041:+	0.328393	0.148255	0.0957108	0.102478	0.140074
RPS8	chr1:45242446-45243285:+	0.00819075	0.00672042	0.00476132	0.00473468	0.00625813
RRNAD1	chr1:156699007-156701782:+	0.113501	0.147708	0.100566	0.125596	0.0992947
RRNAD1	chr1:156701907-156702072:+	0.268116	0.415479	0.284301	0.2885	0.226914
RRNAD1	chr1:156703312-156703800:+	0.103559	0.102498	0.0851226	0.0778985	0.0836211
RSRP1	chr1:25569196-25570040:-	0.0705434	0.0257954	0.0642047	0.0729072	0.0156754
RTCA	chr1:100733094-100733707:+	0.0255667	0.0257545	0.0239133	0.0398489	0.0342174
RTCA	chr1:100739008-100740379:+	0.0349799	0.0495874	0.0456042	0.0651616	0.039719
RTCA	chr1:100752759-100756958:+	0.0658998	0.0589951	0.0752075	0.0806494	0.0476636
RUSC1-AS1	chr1:155288187-155289593:-	0.459589	0.536825	0.479812	0.552369	0.538206
RUSC1-AS1	chr1:155289723-155289949:-	0.0270881	0.0386421	0.039283	0.0459874	0.0526194
RUSC1-AS1	chr1:155291486-155292033:-	0.131356	0.138898	0.0556027	0.0918987	0.139006
RUSC1-AS1	chr1:155292228-155293546:-	0.067485	0.0784569	0.0416589	0.0648463	0.0882907
RUSC1-AS1	chr1:155293636-155293868:-	0.031122	0.0472934	0.0328941	0.0359373	0.0744165
RUSC1	chr1:155290782-155291478:+	0.19688	0.361125	0.397318	0.472615	0.355269
RUSC1	chr1:155292921-155293727:+	0.0636228	0.0754533	0.0572635	0.123466	0.0844947
RUSC1	chr1:155295281-155295357:+	0.104271	0.187435	0.191089	0.122059	0.0757413
RUSC1	chr1:155295463-155295654:+	0.0333302	0.0498965	0.0444547	0.0597082	0.0584969
RWDD3	chr1:95712213-95712311:+	0.239047	0.224556	0.247237	0.355108	0.208729
S100A10	chr1:151955800-151958574:-	0.00496424	0.00240134	0.00736412	0.00704552	0.00263319
S100A11	chr1:152005299-152006123:-	0.00596588	0.00512221	0.00450808	0.0047824	0.00462989
S100A13	chr1:153599009-153599426:-	0.0147024	0.0222329	0.0148155	0.0174592	0.0167781
S100A13	chr1:153599524-153599614:-	0.0129607	0.0218015	0.0108311	0.0119555	0.0136734
S100A13	chr1:153603587-153604509:-	0.331954	0.356715	0.254368	0.266536	0.373895
S100A3	chr1:153520322-153520820:-	0.050663	0.121422	0.121859	0.159835	0.162031
S100A4	chr1:153516399-153517129:-	0.00594724	0.00591242	0.00508008	0.00539828	0.00691165
S100A4	chr1:153517285-153517945:-	0.00748444	0.00756063	0.00563642	0.0068606	0.0094117
S100A4	chr1:153517994-153518228:-	0.00743685	0.00762045	0.00727417	0.00929934	0.0150261
S100A6	chr1:153507306-153507677:-	0.0212759	0.0201601	0.0207003	0.0210389	0.0205452
S100A6	chr1:153507836-153508424:-	0.0131101	0.0102882	0.0105388	0.0127438	0.0119446
SARS	chr1:109772194-109773499:+	0.0060742	0.00674993	0.00649556	0.00906047	0.00737879
SARS	chr1:109773643-109774252:+	0.0346822	0.0345099	0.0277535	0.0465963	0.0283808
SARS	chr1:109778053-109778598:+	0.0167977	0.0164199	0.0169885	0.0244981	0.0168261
SARS	chr1:109778728-109779012:+	0.074152	0.0615925	0.0649732	0.0875613	0.0574448
SARS	chr1:109779170-109779426:+	0.0646284	0.0611988	0.0628237	0.0900942	0.0547904
SARS	chr1:109779492-109779865:+	0.0550082	0.0561219	0.0521202	0.0841648	0.0434895
SCAMP3	chr1:155226210-155226464:-	0.0310918	0.0390604	0.0236204	0.0336671	0.0359192
SCAMP3	chr1:155226582-155227075:-	0.0187008	0.0190232	0.0149292	0.0156181	0.0162154
SCAMP3	chr1:155227177-155227288:-	0.0583516	0.0504398	0.0450547	0.0416861	0.059768
SCMH1	chr1:41493991-41494255:-	0.113534	0.0774398	0.101805	0.0696806	0.10771
SCNN1D	chr1:1216046-1216605:+	0.727699	0.81514	0.365871	0.561979	0.373392
SCNN1D	chr1:1216990-1217621:+	0.326324	0.393172	0.318203	0.469316	0.980427
SCNN1D	chr1:1221044-1221305:+	0.438225	0.40866	0.412573	0.301921	0.384736
SCP2	chr1:53513609-53516280:+	0.0126326	0.0129968	0.0137043	0.0140327	0.00950388
SCYL3	chr1:169824105-169824936:-	0.148016	0.133897	0.12788	0.162948	0.183183
SCYL3	chr1:169825098-169828181:-	0.127763	0.175706	0.124624	0.123357	0.133058
SDC3	chr1:31350012-31351469:-	0.0400897	0.0316911	0.0326826	0.036249	0.0308313
SDF4	chr1:1153184-1153837:-	0.00725647	0.00566779	0.00579835	0.00583514	0.0038702
SDF4	chr1:1154013-1154148:-	0.0132171	0.0186679	0.00878126	0.013949	0.0123759
SDF4	chr1:1154307-1158623:-	0.0134748	0.011376	0.0115646	0.0107157	0.00585547
SDHB	chr1:17345453-17349102:-	0.00915424	0.0119757	0.017277	0.0247278	0.0131311
SELENBP1	chr1:151338929-151339197:-	0.0544414	0.0507444	0.0484036	0.0394808	0.0430812
SELENBP1	chr1:151341665-151341917:-	0.172931	0.199728	0.13884	0.166809	0.122213
SELENBP1	chr1:151342030-151342188:-	0.110021	0.0549529	0.0811672	0.128125	0.0739479
SELENON	chr1:26126904-26127533:+	0.0714369	0.0484211	0.0654384	0.0560932	0.0740933
SELENON	chr1:26128608-26131632:+	0.0242397	0.0210601	0.0211849	0.0205693	0.0187813
SELENON	chr1:26139283-26140371:+	0.0103443	0.0102266	0.00955376	0.0146623	0.0116104
SELENON	chr1:26140484-26140567:+	0.171313	0.148264	0.107105	0.152815	0.155005
SERINC2	chr1:31886151-31886659:+	0.0280901	0.0202573	0.0181228	0.0121416	0.0162329
SERINC2	chr1:31887624-31888719:+	0.0406882	0.0455099	0.0265022	0.0211028	0.0176487
SERINC2	chr1:31888754-31896539:+	0.0405668	0.0363565	0.0229201	0.0209202	0.0221658
SERINC2	chr1:31897720-31898176:+	0.015583	0.0113798	0.00850517	0.0101038	0.0102614
SERINC2	chr1:31898760-31899500:+	0.0269809	0.02742	0.0181305	0.0175603	0.0166661
SERINC2	chr1:31901915-31902243:+	0.00735955	0.0112954	0.00559966	0.00878398	0.00681798
SERINC2	chr1:31902385-31905813:+	0.0170171	0.0129808	0.0173291	0.0172508	0.0115106
SERINC2	chr1:31906032-31906910:+	0.0109737	0.00994965	0.00974697	0.00926266	0.00830878
SERTAD4-AS1	chr1:210405116-210406979:-	0.113234	0.122352	0.133135	0.122741	0.114697
SESN2	chr1:28599304-28599868:+	0.0565022	0.0988306	0.0970577	0.0965965	0.0735479
SETDB1	chr1:150915164-150915327:+	0.159642	0.181448	0.159476	0.212434	0.160738
SETDB1	chr1:150931823-150933038:+	0.147605	0.126049	0.112798	0.149264	0.144215
SETDB1	chr1:150933667-150934605:+	0.114251	0.0841758	0.0678085	0.0984813	0.086269
SETDB1	chr1:150934634-150935062:+	0.119369	0.126897	0.102363	0.0772792	0.0601224
SETDB1	chr1:150935195-150935449:+	0.176929	0.224842	0.185546	0.272851	0.16633
SETDB1	chr1:150935615-150936005:+	0.10771	0.115168	0.152865	0.126873	0.0929338
SETDB1	chr1:150936217-150936470:+	0.0694204	0.079824	0.068164	0.0783301	0.0747634
SF3B4	chr1:149895906-149897727:-	0.0222746	0.0279405	0.0250282	0.031523	0.0276053
SF3B4	chr1:149897934-149898267:-	0.0258997	0.0291704	0.0205153	0.0233253	0.0254818
SFPQ	chr1:35643000-35643589:-	0.117538	0.0827119	0.0966217	0.0942832	0.0611472
SFPQ	chr1:35643637-35649200:-	0.238895	0.323681	0.350753	0.421913	0.289301
SFPQ	chr1:35650194-35652601:-	0.178814	0.250125	0.244945	0.274836	0.137564
SGIP1	chr1:66999355-66999638:+	0.0824823	0.0801756	0.0603893	0.0856833	0.071771
SGIP1	chr1:67154958-67155872:+	0.12309	0.0922747	0.0704674	0.087281	0.0730308
SGIP1	chr1:67155999-67160121:+	0.185465	0.135703	0.0973884	0.125056	0.105587
SGIP1	chr1:67160187-67161116:+	0.271447	0.322927	0.291155	0.325616	0.267975
SH2D5	chr1:21048488-21049248:-	0.143842	0.131561	0.170189	0.175428	0.0819987
SH2D5	chr1:21052559-21053493:-	0.111459	0.128684	0.0957491	0.077974	0.12533
SH2D5	chr1:21054096-21054450:-	0.318848	0.300668	0.441665	0.346965	0.200867
SH2D5	chr1:21054579-21058673:-	0.246802	0.301863	0.358956	0.346202	0.23976
SH3BGRL3	chr1:26607423-26607548:+	0.0690633	0.0729809	0.070751	0.0677991	0.0795324
SH3BP5L	chr1:249107444-249108647:-	0.0569645	0.0488832	0.0814776	0.0839325	0.031113
SH3BP5L	chr1:249108809-249108909:-	0.0695101	0.0910522	0.1117	0.137775	0.0488253
SH3BP5L	chr1:249109076-249110732:-	0.0407914	0.0370897	0.0519328	0.0751929	0.041357
SH3D21	chr1:36773208-36773370:+	0.210423	0.184786	0.260092	0.244809	0.208176
SH3D21	chr1:36784913-36785042:+	0.19144	0.149805	0.142034	0.144038	0.107165
SH3D21	chr1:36786579-36786656:+	0.227989	0.0754199	0.188136	0.263234	0.260223
SH3GLB1	chr1:87194172-87195770:+	0.0149357	0.0152196	0.0177145	0.0178719	0.00619252
SH3GLB1	chr1:87195794-87200284:+	0.0227495	0.0220871	0.0288187	0.0342098	0.0136054
SHC1	chr1:154936407-154938018:-	0.0373852	0.0373131	0.0539105	0.0666202	0.0341349
SHC1	chr1:154938257-154938421:-	0.0247154	0.024533	0.0358047	0.0528078	0.0221884
SHC1	chr1:154938556-154938637:-	0.0234756	0.0265079	0.0257227	0.0414048	0.0255102
SHC1	chr1:154938707-154938794:-	0.0264467	0.0306199	0.0185424	0.0490018	0.0251679
SHC1	chr1:154938993-154940146:-	0.0171806	0.0167932	0.0221598	0.0337652	0.0136601
SHC1	chr1:154940273-154940455:-	0.0142803	0.0180525	0.0195247	0.0236761	0.0164354
SHC1	chr1:154940733-154940970:-	0.0078023	0.00784168	0.00733815	0.00891755	0.00863569
SHC1	chr1:154941924-154942507:-	0.00682919	0.00599805	0.00744752	0.0108423	0.00609323
SHC1	chr1:154943223-154946723:-	0.0135968	0.00991494	0.0142695	0.0249222	0.010424
SIKE1	chr1:115322836-115323007:-	0.0363442	0.0665419	0.0591931	0.0735189	0.0543711
SLC19A2	chr1:169435215-169437348:-	0.293571	0.171312	0.255332	0.300849	0.11053
SLC19A2	chr1:169437490-169437881:-	0.322433	0.156259	0.158243	0.351926	0.169597
SLC19A2	chr1:169438074-169439201:-	0.183601	0.125583	0.155263	0.231558	0.139986
SLC1A7	chr1:53554651-53555471:-	0.54701	0.447621	0.96239	0.646467	0.484853
SLC1A7	chr1:53556655-53558225:-	0.620709	0.71329	0.810875	0.579318	0.557728
SLC1A7	chr1:53559232-53569017:-	0.399333	0.714823	0.87896	0.474136	0.598927
SLC27A3	chr1:153750831-153750938:+	0.509107	0.251493	0.388039	0.128994	0.283489
SLC27A3	chr1:153751029-153751162:+	0.438335	0.268554	0.205521	0.261701	0.121542
SLC27A3	chr1:153751361-153751589:+	0.575994	0.225196	0.160735	0.119081	0.160005
SLC27A3	chr1:153751949-153752301:+	0.291171	0.176161	0.143578	0.0996181	0.208196
SLC2A1	chr1:43392912-43393275:-	0.0157971	0.0142508	0.0257689	0.0208655	0.0135327
SLC2A1	chr1:43394985-43395263:-	0.0214742	0.0202194	0.0214225	0.0192275	0.0170055
SLC2A1	chr1:43395451-43395543:-	0.0370396	0.0281529	0.0245953	0.0268626	0.029388
SLC2A1	chr1:43395706-43396296:-	0.012936	0.00760827	0.00729841	0.00828263	0.00883934
SLC2A1	chr1:43396537-43396716:-	0.0359027	0.0323023	0.0328866	0.0321067	0.034068
SLC2A1	chr1:43396877-43408896:-	0.00491004	0.0037355	0.00356627	0.00343229	0.00251588
SLC35A3	chr1:100472712-100476920:+	0.134297	0.131563	0.13146	0.0981951	0.0461259
SLC35A3	chr1:100483371-100487941:+	0.131446	0.0879755	0.108547	0.105327	0.0505237
SLC39A1	chr1:153935223-153935534:-	0.028814	0.0469574	0.0334981	0.0452477	0.038582
SLC41A1	chr1:205766131-205767031:-	0.0392134	0.0237792	0.025044	0.0314528	0.0245594
SLC41A1	chr1:205767179-205767796:-	0.116359	0.0987204	0.0947602	0.100909	0.0649348
SLC41A1	chr1:205767943-205768084:-	0.141122	0.130282	0.102391	0.122982	0.0912053
SLC50A1	chr1:155108467-155108774:+	0.121309	0.0981083	0.0760371	0.0796767	0.0575453
SLC6A9	chr1:44463411-44463526:-	0.253223	0.135581	0.0710379	0.0911671	0.153588
SLC9A1	chr1:27428317-27428506:-	0.0339122	0.0224778	0.0327161	0.0316504	0.0403898
SMAP2	chr1:40878774-40879830:+	0.022581	0.0387023	0.0280677	0.0377289	0.0336522
SMG5	chr1:156220461-156220648:-	0.0560147	0.0549077	0.0665487	0.0559823	0.0546595
SMG5	chr1:156220787-156221193:-	0.0604441	0.0451493	0.0546799	0.045649	0.0292261
SMG5	chr1:156222295-156222709:-	0.0472521	0.0223804	0.0336413	0.0470842	0.0277372
SMG7	chr1:183513632-183514064:+	0.0367847	0.0654889	0.0766744	0.0645367	0.058803
SMG7	chr1:183520056-183520179:+	0.0626526	0.0736634	0.0674181	0.0395471	0.0819122
SMG7	chr1:183520325-183520952:+	0.034533	0.0519967	0.0440734	0.0454126	0.0347769
SMYD2	chr1:214504413-214505360:+	0.0423573	0.0432782	0.039411	0.0354796	0.0301341
SMYD2	chr1:214505535-214507542:+	0.0372129	0.0357531	0.0282025	0.0315537	0.0246224
SNAP47	chr1:227919448-227922696:+	0.613067	0.574551	0.52157	0.549305	0.592048
SNAPIN	chr1:153631660-153631923:+	0.0201767	0.0211733	0.0142337	0.0257166	0.0257192
SNHG12	chr1:28907741-28908101:-	0.114187	0.127291	0.054717	0.105566	0.115104
SNRPE	chr1:203830871-203830977:+	0.0788932	0.0603534	0.0686501	0.0489897	0.0472517
SNRPE	chr1:203831083-203831309:+	0.0515698	0.0443875	0.043992	0.0401686	0.0350726
SPEN	chr1:16264501-16265212:+	0.116055	0.119433	0.152107	0.131458	0.0978713
SPEN	chr1:16265371-16265790:+	0.138075	0.100383	0.129729	0.100681	0.118449
SPOCD1	chr1:32256892-32257815:-	0.429779	0.408231	0.442725	0.465785	0.430841
SPOCD1	chr1:32258002-32258278:-	0.218696	0.250454	0.23545	0.269098	0.249805
SPOCD1	chr1:32258368-32258878:-	0.157296	0.174355	0.159653	0.166898	0.166628
SPOCD1	chr1:32259029-32259347:-	0.365873	0.361992	0.413367	0.330937	0.392491
SPOCD1	chr1:32259498-32259724:-	0.122769	0.116228	0.125461	0.169653	0.0838046
SPOCD1	chr1:32259836-32262190:-	0.294977	0.302281	0.297106	0.379517	0.36239
SPOCD1	chr1:32262316-32263807:-	0.0543944	0.0683096	0.0496514	0.069335	0.0372147
SPOCD1	chr1:32263924-32264042:-	0.124485	0.131102	0.109313	0.154185	0.231049
SRGAP2	chr1:206626726-206627489:+	0.0734155	0.0723831	0.069373	0.0785301	0.0731549
SRGAP2	chr1:206629507-206631968:+	0.156709	0.177105	0.164338	0.165484	0.147398
SRM	chr1:11115141-11115837:-	0.0116849	0.0139063	0.016735	0.0157873	0.0126645
SRP9	chr1:225974687-225976941:+	0.102422	0.121487	0.137852	0.131145	0.118694
SRRM1	chr1:24973280-24975349:+	0.0766638	0.10092	0.0993033	0.093065	0.10732
SRSF11	chr1:70688481-70694104:+	0.150335	0.15548	0.186361	0.173883	0.113521
SRSF11	chr1:70694238-70696777:+	0.24088	0.305399	0.350554	0.401384	0.314745
SRSF11	chr1:70696886-70697541:+	0.304689	0.36982	0.49569	0.586786	0.44465
SRSF11	chr1:70697658-70697950:+	0.262758	0.313246	0.33042	0.446433	0.349889
SRSF11	chr1:70712590-70712799:+	0.0135116	0.0195568	0.0190122	0.0191285	0.0134998
SRSF11	chr1:70712832-70715613:+	0.0147899	0.0158418	0.018426	0.0208	0.0154846
SRSF4	chr1:29475738-29476614:-	0.0188061	0.0169321	0.0168476	0.0219679	0.017205
SRSF4	chr1:29485998-29486886:-	0.0575518	0.0470036	0.041551	0.0362639	0.0257664
SRSF4	chr1:29487029-29508157:-	0.116329	0.134505	0.108929	0.109267	0.0542582
SSR2	chr1:155981678-155984751:-	0.00317026	0.00413945	0.00447506	0.00464327	0.00491027
STK40	chr1:36807574-36808964:-	0.051063	0.0520804	0.0674633	0.0745417	0.0276516
STK40	chr1:36809580-36809720:-	0.0787148	0.133946	0.142601	0.127157	0.0852873
STK40	chr1:36809865-36814300:-	0.0847315	0.0700176	0.0709694	0.079849	0.0404558
STMN1	chr1:26228173-26230131:-	0.00992751	0.00839984	0.0107696	0.012486	0.0102447
STRIP1	chr1:110580582-110581304:+	0.0929808	0.106409	0.0980365	0.0760366	0.0907213
STRIP1	chr1:110581379-110581793:+	0.0358968	0.0551666	0.0519851	0.0427216	0.0280764
STRIP1	chr1:110581928-110582016:+	0.148526	0.124006	0.0478559	0.0676507	0.0563411
STRIP1	chr1:110582137-110582445:+	0.0348261	0.0267881	0.0337127	0.0277582	0.0191418
STRIP1	chr1:110584483-110585709:+	0.0561961	0.0640065	0.0693982	0.0594724	0.0456467
STRIP1	chr1:110590491-110591733:+	0.0294904	0.0347848	0.0244471	0.0346459	0.0238334
STRIP1	chr1:110591860-110592081:+	0.123954	0.0681905	0.0777432	0.0891013	0.115748
STRIP1	chr1:110593682-110594304:+	0.0262614	0.017015	0.0264488	0.0291011	0.0224247
STX12	chr1:28144434-28146160:+	0.0379856	0.0284986	0.0356152	0.0421152	0.0160805
STX6	chr1:180957481-180959119:-	0.0182957	0.0211967	0.0346906	0.0471541	0.0180903
STXBP3	chr1:109322032-109325043:+	0.0289312	0.0308162	0.0215854	0.0252381	0.0260926
SV2A	chr1:149876749-149877431:-	0.102429	0.104768	0.0861511	0.075844	0.0756987
SV2A	chr1:149878543-149879251:-	0.0381748	0.0397152	0.0813473	0.0454489	0.0526515
SV2A	chr1:149879385-149879593:-	0.0817016	0.106228	0.0905993	0.11355	0.0673434
SVBP	chr1:43282251-43282860:-	0.0474101	0.069916	0.0713039	0.103942	0.139633
SYDE2	chr1:85643955-85647780:-	0.30662	0.188224	0.262906	0.234596	0.208909
SYNC	chr1:33147461-33149610:-	0.0863902	0.0729502	0.0704153	0.0694218	0.0723026
SYNC	chr1:33149690-33149858:-	0.160599	0.128407	0.123033	0.127557	0.137263
SYNC	chr1:33149983-33160465:-	0.0232421	0.0189947	0.0163958	0.0216104	0.0258502
SYPL2	chr1:110020631-110021999:+	0.156552	0.10646	0.092983	0.0795331	0.0856939
SZT2	chr1:43898861-43900056:+	0.134471	0.157125	0.182846	0.206369	0.184132
SZT2	chr1:43903371-43903461:+	0.299556	0.229354	0.257342	0.273512	0.0466942
SZT2	chr1:43909148-43909267:+	0.163604	0.17552	0.0843063	0.16506	0.267853
SZT2	chr1:43914399-43915773:+	0.220814	0.232105	0.170369	0.208238	0.14554
SZT2	chr1:43915842-43916007:+	0.0595638	0.118006	0.0705942	0.149977	0.0435912
TAGLN2	chr1:159888731-159889063:-	0.0082189	0.00844168	0.0130263	0.0168546	0.00814508
TAGLN2	chr1:159889166-159889450:-	0.0169332	0.0125259	0.0218345	0.0274927	0.0226865
TAGLN2	chr1:159889625-159890119:-	0.0123665	0.0147402	0.0175112	0.0222852	0.0162106
TAGLN2	chr1:159890327-159893225:-	0.00464677	0.00384159	0.0111167	0.0149881	0.00604223
TAGLN2	chr1:159893507-159894283:-	0.00505946	0.00557602	0.00981144	0.0171357	0.00693157
TARBP1	chr1:234541845-234546190:-	0.437796	0.466285	0.608823	0.469016	0.378725
TARDBP	chr1:11078930-11080485:+	0.00614859	0.0108	0.00994234	0.0179156	0.00676521
TARDBP	chr1:11080656-11082180:+	0.0352182	0.0382133	0.043018	0.0548833	0.0475156
TARS2	chr1:150471140-150471372:+	0.0669524	0.111278	0.094169	0.166131	0.10797
TARS2	chr1:150476911-150477107:+	0.10508	0.118368	0.164692	0.127916	0.0940693
TARS2	chr1:150477209-150477381:+	0.0911577	0.0586686	0.110556	0.162408	0.123071
TBCE	chr1:235599765-235599858:+	0.135396	0.0839211	0.143896	0.0752221	0.0926876
TBCE	chr1:235611755-235611984:+	0.390915	0.519344	0.620309	0.665146	0.585855
TCEA3	chr1:23707967-23710838:-	0.0499012	0.0689285	0.0577988	0.0702626	0.0913565
THAP3	chr1:6692555-6692855:+	0.0971585	0.0981	0.0492971	0.0959949	0.128079
THBS3	chr1:155165690-155165777:-	0.210327	0.21583	0.210032	0.188771	0.0824864
THBS3	chr1:155165917-155166831:-	0.137054	0.10951	0.11864	0.1203	0.0800753
THBS3	chr1:155167004-155167253:-	0.224888	0.191123	0.19114	0.207205	0.141855
THBS3	chr1:155167719-155167832:-	0.0808579	0.0735931	0.0769271	0.0834301	0.144499
THBS3	chr1:155168011-155168199:-	0.0986159	0.0721009	0.0903807	0.138508	0.0912411
THBS3	chr1:155168393-155169594:-	0.0197581	0.0233893	0.0239833	0.0308189	0.0242537
THBS3	chr1:155169904-155170241:-	0.114485	0.117771	0.0789607	0.122259	0.114377
THBS3	chr1:155170401-155170687:-	0.0679753	0.0433146	0.036966	0.0496148	0.0433487
THBS3	chr1:155170795-155170884:-	0.0861921	0.0654741	0.104876	0.0746517	0.110847
THBS3	chr1:155171905-155172051:-	0.137348	0.121782	0.105491	0.0906231	0.11017
THBS3	chr1:155172751-155172876:-	0.13432	0.0737368	0.0870562	0.116818	0.107858
THBS3	chr1:155172928-155173013:-	0.135353	0.0824579	0.108593	0.0971624	0.110775
THBS3	chr1:155173096-155173303:-	0.102796	0.124509	0.0940349	0.112954	0.128632
THBS3	chr1:155173330-155174645:-	0.120981	0.13034	0.110639	0.149874	0.184467
THBS3	chr1:155174748-155174850:-	0.216718	0.138138	0.184706	0.11824	0.172515
THBS3	chr1:155175107-155175983:-	0.100365	0.131318	0.133912	0.165784	0.151677
THBS3	chr1:155176197-155177588:-	0.235292	0.2753	0.304038	0.375356	0.277851
THEM4	chr1:151861849-151867483:-	0.0792068	0.169716	0.119808	0.151801	0.169383
THRAP3	chr1:36766685-36767153:+	0.0261323	0.0170338	0.0245053	0.0221111	0.0132554
TIMM17A	chr1:201926702-201932743:+	0.0196623	0.017611	0.0209692	0.0241457	0.00876455
TINAGL1	chr1:32042196-32042734:+	0.0943203	0.060478	0.0443821	0.0482694	0.0363529
TINAGL1	chr1:32043059-32043745:+	0.0316032	0.021439	0.0160636	0.0191976	0.00781855
TINAGL1	chr1:32049176-32050278:+	0.0307009	0.01823	0.0109028	0.0129986	0.00691401
TINAGL1	chr1:32051477-32052310:+	0.0314835	0.0242583	0.0177537	0.0268604	0.0190622
TIPRL	chr1:168168219-168169140:+	0.0243178	0.0279243	0.0300638	0.0359087	0.0324046
TM2D1	chr1:62147022-62149088:-	0.141314	0.138044	0.173406	0.163309	0.178847
TM2D1	chr1:62149218-62152463:-	0.0162102	0.0129758	0.0128129	0.0141629	0.0113882
TMED5	chr1:93620445-93621592:-	0.0634405	0.0478795	0.0536339	0.0729633	0.0444089
TMED5	chr1:93621641-93621856:-	0.0586869	0.0500437	0.0430985	0.0746479	0.048662
TMEM167B	chr1:109635704-109637038:+	0.0511197	0.053197	0.0477311	0.0570893	0.0289993
TMEM200B	chr1:29448360-29448875:-	0.321953	0.245105	0.278964	0.270673	0.318583
TMEM200B	chr1:29449013-29450367:-	0.244969	0.224579	0.235363	0.210559	0.253073
TMEM222	chr1:27658592-27660448:+	0.0150412	0.014502	0.0125706	0.0186831	0.0120496
TMEM222	chr1:27660772-27661157:+	0.0270378	0.0273072	0.0280537	0.0295683	0.0247715
TMEM222	chr1:27661245-27661869:+	0.033354	0.0276727	0.0300881	0.0334438	0.0238348
TMEM234	chr1:32680817-32681273:-	0.855347	0.492635	0.476683	0.518137	0.596298
TMEM234	chr1:32681396-32681794:-	0.325889	0.247272	0.317227	0.250254	0.296497
TMEM234	chr1:32682548-32682859:-	0.0619921	0.0691939	0.0626826	0.0567064	0.0662465
TMEM234	chr1:32687619-32687907:-	0.16208	0.204445	0.183985	0.136511	0.261705
TMEM39B	chr1:32566163-32568031:+	0.0826333	0.129016	0.127499	0.124093	0.170365
TMEM63A	chr1:226034914-226036192:-	0.0380627	0.040479	0.0201002	0.0375993	0.0317174
TMEM63A	chr1:226036255-226036597:-	0.0291958	0.0367794	0.0423213	0.0603684	0.0236485
TMEM63A	chr1:226036713-226037612:-	0.0755668	0.0913656	0.072312	0.0741341	0.0781598
TMEM63A	chr1:226047049-226048559:-	0.123487	0.12352	0.0958455	0.101783	0.0621278
TMEM63A	chr1:226048697-226049917:-	0.109567	0.0882211	0.0961844	0.0925832	0.0620141
TMEM63A	chr1:226053667-226054273:-	0.273338	0.350335	0.333759	0.367931	0.196313
TMEM63A	chr1:226054382-226054811:-	0.232713	0.370444	0.346988	0.315422	0.201079
TMEM63A	chr1:226054863-226055587:-	0.134332	0.165356	0.200933	0.204941	0.129476
TNFRSF14	chr1:2489907-2491261:+	0.21672	0.254452	0.124443	0.185668	0.158047
TNFRSF14	chr1:2492153-2493111:+	0.1426	0.157004	0.0890068	0.105692	0.0740545
TNFRSF14	chr1:2493254-2494303:+	0.0682694	0.0583662	0.0491171	0.0519795	0.0363949
TNFRSF14	chr1:2494335-2494586:+	0.140293	0.240154	0.203894	0.148875	0.147369
TNFRSF25	chr1:6523030-6523124:-	0.413309	0.648596	0.355216	0.807817	0.58765
TNFRSF25	chr1:6523207-6524170:-	0.285791	0.357206	0.761143	0.36772	0.375558
TOE1	chr1:45805976-45806744:+	0.13933	0.229303	0.1405	0.243212	0.185012
TOE1	chr1:45807015-45807144:+	0.0740025	0.0894904	0.205416	0.136334	0.166426
TOE1	chr1:45807241-45807620:+	0.055421	0.115441	0.209022	0.19137	0.276902
TOE1	chr1:45808315-45808514:+	0.153241	0.168004	0.182405	0.249073	0.272579
TOR3A	chr1:179055028-179057045:+	0.0217186	0.034446	0.0393989	0.0332309	0.0364404
TOR3A	chr1:179063352-179064102:+	0.0255931	0.0336679	0.0350895	0.0469959	0.0314831
TP73-AS1	chr1:3659521-3659624:-	0.157214	0.160686	0.257588	0.215186	0.288655
TPM3	chr1:154143187-154143888:-	0.0108931	0.0117021	0.0162317	0.0266485	0.0109439
TPM3	chr1:154143964-154144504:-	0.0102861	0.0118764	0.0195062	0.0268485	0.00987086
TPM3	chr1:154144580-154145383:-	0.0112263	0.0129587	0.0178649	0.0241768	0.0122943
TPR	chr1:186287960-186289443:-	0.0173404	0.0198922	0.0125592	0.0219562	0.0142607
TPR	chr1:186325581-186326528:-	0.127241	0.162077	0.130416	0.151212	0.0872203
TRAF5	chr1:211538810-211542793:+	0.469964	0.559105	0.489538	0.615563	0.417608
TRAPPC3	chr1:36602923-36603396:-	0.146797	0.190943	0.155179	0.121438	0.160627
TRAPPC3	chr1:36603579-36605320:-	0.0498079	0.0573463	0.0510031	0.0609106	0.0696425
TRIM11	chr1:228582953-228584647:-	0.140834	0.142184	0.143747	0.113665	0.0777111
TRIM11	chr1:228584866-228588664:-	0.0700727	0.070256	0.0714226	0.0694977	0.0890641
TRIM33	chr1:114945505-114948031:-	0.101979	0.113713	0.160371	0.153404	0.0787315
TRIM33	chr1:114968345-114969798:-	0.122336	0.160413	0.203972	0.227913	0.134814
TRIM46	chr1:155149766-155150477:+	0.15148	0.18861	0.168578	0.208016	0.156476
TRIM46	chr1:155150731-155150967:+	0.186121	0.225703	0.143472	0.169364	0.180366
TRIM46	chr1:155152410-155152910:+	0.157641	0.19255	0.265781	0.227548	0.378283
TRIM46	chr1:155153091-155154327:+	0.239912	0.305533	0.310908	0.342301	0.555423
TRIM46	chr1:155154625-155156272:+	0.611171	0.658744	0.49932	0.686749	0.763231
TRIT1	chr1:40307585-40309772:-	0.217618	0.275585	0.284008	0.359891	0.2238
TRIT1	chr1:40313419-40313657:-	0.125278	0.147737	0.0913097	0.131859	0.104031
TRIT1	chr1:40313769-40315790:-	0.108701	0.142232	0.117213	0.188286	0.111356
TRMT13	chr1:100609699-100613449:+	0.158067	0.22172	0.171917	0.219588	0.225588
TRMT13	chr1:100613882-100614180:+	0.144164	0.232803	0.264789	0.219334	0.309908
TRNAU1AP	chr1:28879649-28880151:+	0.0430657	0.083428	0.034484	0.0469146	0.111483
TRNAU1AP	chr1:28887244-28887624:+	0.0390393	0.061386	0.0344224	0.0503323	0.0391159
TRNAU1AP	chr1:28891346-28893805:+	0.0275959	0.0459154	0.0309242	0.0265386	0.0369813
TRNP1	chr1:27321103-27326337:+	0.0432244	0.0622369	0.0661517	0.0603409	0.049667
TROVE2	chr1:193028906-193029003:+	0.146126	0.232815	0.464736	0.337963	0.176289
TROVE2	chr1:193055115-193060780:+	0.397384	0.559283	0.436892	0.798417	0.835189
TSEN15	chr1:184039866-184041290:+	0.0422698	0.0718341	0.0614385	0.0775414	0.0553801
TSEN15	chr1:184041444-184041960:+	0.0467445	0.0762781	0.0593259	0.068626	0.0522942
TTC13	chr1:231069607-231075131:-	0.0978194	0.159168	0.178776	0.123962	0.172861
TUFT1	chr1:151534641-151535060:+	0.0385009	0.0313335	0.0360968	0.0463064	0.036863
TUFT1	chr1:151538704-151542132:+	0.0629606	0.0510874	0.0730176	0.0875866	0.0295179
TUFT1	chr1:151546874-151547386:+	0.0675441	0.0463845	0.0616564	0.0989799	0.0547853
TUFT1	chr1:151547481-151551196:+	0.0486427	0.0270383	0.0669611	0.0845162	0.0338998
TUFT1	chr1:151551302-151552124:+	0.0655542	0.0324946	0.0678647	0.0719194	0.0372541
TUFT1	chr1:151552208-151553417:+	0.105158	0.049904	0.0852356	0.111754	0.0649562
TXLNA	chr1:32645377-32645914:+	0.164349	0.219214	0.173101	0.202586	0.245209
TXLNA	chr1:32655850-32657911:+	0.0254936	0.0185528	0.0241721	0.0292274	0.017891
TXLNA	chr1:32658031-32658257:+	0.0201724	0.0159706	0.0170384	0.0272274	0.023482
TXLNA	chr1:32658901-32659665:+	0.0313315	0.0182572	0.0331199	0.0440261	0.0164869
TXLNA	chr1:32659761-32660502:+	0.0274886	0.0200857	0.0352168	0.0307858	0.017222
UAP1	chr1:162557458-162558482:+	0.0141013	0.0139252	0.0144998	0.0206154	0.00732394
UAP1	chr1:162562572-162567581:+	0.0256778	0.022635	0.0270797	0.0585487	0.0151827
UBAP2L	chr1:154226565-154227311:+	0.0249819	0.0236778	0.0256766	0.035233	0.0229845
UBAP2L	chr1:154229910-154231452:+	0.053427	0.0433291	0.0556231	0.0584966	0.0412296
UBAP2L	chr1:154232505-154233367:+	0.0286897	0.0248024	0.0379225	0.0418981	0.0258676
UBAP2L	chr1:154233585-154234067:+	0.0115305	0.00819648	0.0158522	0.0147696	0.0117009
UBAP2L	chr1:154234173-154235578:+	0.0308235	0.0243675	0.0345486	0.0406207	0.0168652
UBAP2L	chr1:154241430-154242675:+	0.0725413	0.106089	0.131465	0.136785	0.18791
UBAP2L	chr1:154243329-154243356:+	0.102592	0.222356	0.13155	0.295791	0.160602
UBE2J2	chr1:1190867-1191424:-	0.058505	0.0538878	0.0527674	0.0663424	0.0439071
UBE2J2	chr1:1191505-1192371:-	0.0387539	0.0387755	0.0387245	0.0443976	0.0346241
UBE2J2	chr1:1192510-1192587:-	0.111783	0.0840882	0.0866224	0.0741586	0.0932962
UBE2Q1	chr1:154522945-154523413:-	0.0309401	0.0246871	0.0224663	0.0195956	0.0284539
UBE2Q1	chr1:154523480-154523872:-	0.00662335	0.00815736	0.0130391	0.0040902	0.00533295
UBE2Q1	chr1:154524295-154524396:-	0.0380035	0.0297884	0.0260255	0.0284177	0.0296953
UBE2Q1	chr1:154524455-154524568:-	0.0248617	0.0254461	0.0103718	0.0223344	0.0327633
UBE2Q1	chr1:154524659-154524879:-	0.0227908	0.0121454	0.022206	0.0189183	0.0175737
UBE2Q1	chr1:154528008-154528335:-	0.018832	0.0179968	0.0206828	0.0197167	0.0206813
UBE4B	chr1:10228328-10231195:+	0.0319856	0.0349612	0.0415474	0.0434033	0.035067
UBQLN4	chr1:156012704-156013788:-	0.0784297	0.172628	0.205841	0.164355	0.230087
UBR4	chr1:19401390-19403233:-	0.0267731	0.0268162	0.0298815	0.0207164	0.0180005
UBR4	chr1:19403396-19404469:-	0.0197199	0.0182455	0.0174665	0.0122739	0.0082298
UBR4	chr1:19404560-19407842:-	0.0434125	0.0308103	0.0368623	0.0298907	0.0255083
UBR4	chr1:19408067-19410997:-	0.0231728	0.0220309	0.0237436	0.0220589	0.0131873
UBR4	chr1:19415471-19419312:-	0.0357292	0.0221349	0.0233255	0.0256695	0.0136108
UBR4	chr1:19419980-19420442:-	0.0536976	0.0271981	0.0544344	0.048493	0.0130302
UBR4	chr1:19431160-19431541:-	0.300855	0.364091	0.406553	0.403464	0.169777
UBR4	chr1:19436958-19437235:-	0.122166	0.18562	0.157452	0.160912	0.109903
UBR4	chr1:19453149-19454116:-	0.0387239	0.0249968	0.0360065	0.0342766	0.0289125
UBXN11	chr1:26610973-26611954:-	0.686536	0.736486	0.547928	0.636111	0.593988
UCHL5	chr1:193028662-193028762:-	0.0702588	0.120322	0.130431	0.164096	0.241389
UCK2	chr1:165865569-165872418:+	0.0292721	0.025038	0.0278746	0.0318788	0.0250309
UFC1	chr1:161127107-161127406:+	0.00953848	0.00607086	0.0110888	0.00474466	0.00951559
UFC1	chr1:161127483-161127910:+	0.0184671	0.0175392	0.0147418	0.019883	0.0198636
UFC1	chr1:161128001-161128201:+	0.0254497	0.0219886	0.0333354	0.0255686	0.0276771
UQCRH	chr1:46774799-46775568:+	0.015938	0.01791	0.0165025	0.0215825	0.0148124
UQCRH	chr1:46775716-46775826:+	0.0191614	0.0133015	0.0262098	0.025595	0.0166608
UROD	chr1:45478691-45478807:+	0.0177856	0.0107714	0.0120406	0.0272519	0.0225764
UROD	chr1:45478887-45478963:+	0.0915134	0.0829017	0.0980599	0.128497	0.139895
UROD	chr1:45479026-45479265:+	0.0489824	0.0456345	0.0461148	0.0486802	0.0611534
UROD	chr1:45479463-45479580:+	0.0695408	0.0776269	0.0767514	0.0647689	0.0547328
UROD	chr1:45479742-45480110:+	0.0552117	0.068544	0.0770864	0.0910693	0.0695952
UROD	chr1:45480248-45480407:+	0.0452931	0.0568678	0.055537	0.0716642	0.0481065
UROD	chr1:45480508-45480611:+	0.0778005	0.0794359	0.0609	0.0862868	0.0845367
UROD	chr1:45480678-45481008:+	0.0450611	0.0484857	0.047125	0.06179	0.0600002
USF1	chr1:161009799-161009991:-	0.141303	0.182215	0.251207	0.14653	0.21036
USF1	chr1:161010120-161010365:-	0.298827	0.232451	0.317936	0.289528	0.222321
USP21	chr1:161129556-161130155:+	0.121674	0.250468	0.12001	0.12448	0.248211
USP21	chr1:161130296-161130409:+	0.257882	0.507901	0.359393	0.164963	0.54587
USP21	chr1:161132180-161132404:+	0.20256	0.249156	0.13939	0.171754	0.157548
USP21	chr1:161132516-161132708:+	0.199267	0.227318	0.0885013	0.166604	0.1111
USP21	chr1:161133409-161133667:+	0.0521703	0.0612615	0.0850424	0.0781877	0.0750339
USP21	chr1:161133771-161133953:+	0.160537	0.185823	0.256903	0.127835	0.204819
USP21	chr1:161134040-161134323:+	0.174892	0.198521	0.225613	0.182655	0.223864
USP21	chr1:161134402-161134624:+	0.29163	0.230959	0.18265	0.175947	0.269357
USP21	chr1:161134732-161134818:+	0.21535	0.192599	0.233272	0.304348	0.279695
USP21	chr1:161134933-161135146:+	0.190913	0.19657	0.315579	0.196984	0.288813
USP24	chr1:55534780-55537486:-	0.0756064	0.0586377	0.0615439	0.0677597	0.0461464
USP24	chr1:55537597-55537989:-	0.0421053	0.0520183	0.0500392	0.0584667	0.0375536
USP24	chr1:55551711-55555299:-	0.175961	0.145242	0.219918	0.195816	0.060666
USP33	chr1:78163159-78163547:-	0.102068	0.118823	0.0845063	0.102213	0.153358
USP33	chr1:78163616-78167053:-	0.0286981	0.0307854	0.0281787	0.0354261	0.034072
USP33	chr1:78178966-78180298:-	0.0360374	0.0317639	0.0416542	0.0509055	0.0199367
USP33	chr1:78187610-78187708:-	0.0739571	0.0882418	0.085303	0.122381	0.0757285
USP33	chr1:78187881-78189015:-	0.0558743	0.0783898	0.0639366	0.0662564	0.0663195
USP48	chr1:22005932-22007300:-	0.0233431	0.0223804	0.0170416	0.0249375	0.0199776
USP48	chr1:22050588-22054338:-	0.0838279	0.0850012	0.0993901	0.10148	0.0558954
UTP11	chr1:38484824-38484924:+	0.0399254	0.0332496	0.0609302	0.0292434	0.041719
VAMP3	chr1:7831445-7833501:+	0.0448254	0.0401925	0.0373954	0.0444362	0.0405849
VAMP3	chr1:7833571-7837219:+	0.00766721	0.00749129	0.00690424	0.0096882	0.00669374
VAMP3	chr1:7837378-7838177:+	0.00698179	0.00554395	0.00635683	0.00912263	0.00734311
VAMP4	chr1:171678884-171679853:-	0.0319945	0.0361147	0.0239468	0.029305	0.0217308
VAMP4	chr1:171679954-171688310:-	0.0281245	0.0284384	0.0203446	0.0157111	0.008404
VPS45	chr1:150048390-150048993:+	0.12155	0.144208	0.145827	0.1732	0.129688
VPS45	chr1:150049062-150049171:+	0.196331	0.340072	0.245316	0.244145	0.232086
VPS45	chr1:150049309-150049746:+	0.193078	0.175767	0.186	0.177744	0.166034
VPS45	chr1:150115109-150116886:+	0.0235393	0.0348706	0.0284615	0.0354549	0.0311159
VPS72	chr1:151149540-151150476:-	0.00618387	0.00613323	0.0088729	0.0100393	0.0106146
WDR26	chr1:224577562-224581529:-	0.0226836	0.0214609	0.0162085	0.0214047	0.0195632
WDR26	chr1:224581715-224585798:-	0.0114107	0.0110269	0.0128605	0.0126055	0.00955428
WDR26	chr1:224606118-224607219:-	0.0153581	0.0113299	0.0202775	0.0187684	0.00740266
WDR77	chr1:111984011-111984646:-	0.0774327	0.102623	0.131191	0.143759	0.0861855
WDR77	chr1:111989766-111990056:-	0.082275	0.0777138	0.111631	0.0985163	0.0632757
WDR77	chr1:111990198-111991240:-	0.0647667	0.0687586	0.0670103	0.0965602	0.0480841
WDR77	chr1:111991426-111991676:-	0.0998736	0.146427	0.115385	0.153532	0.102195
WDTC1	chr1:27630286-27631491:+	0.0436404	0.0652422	0.0583967	0.0829788	0.0507357
WLS	chr1:68603616-68610251:-	0.0188343	0.0143939	0.0172549	0.0118999	0.00832751
WRAP73	chr1:3547681-3548029:-	0.394748	0.40023	0.32786	0.362082	0.261383
WRAP73	chr1:3548902-3549961:-	0.0783515	0.122421	0.105192	0.111746	0.0872746
WRAP73	chr1:3551858-3552507:-	0.158133	0.137948	0.108674	0.13733	0.128404
WRAP73	chr1:3552594-3553558:-	0.0555266	0.0572682	0.0530942	0.0538488	0.0542992
YARS	chr1:33245124-33245685:-	0.0157696	0.0223106	0.0192268	0.0269039	0.0223425
YARS	chr1:33245879-33246648:-	0.0125048	0.0195407	0.0121913	0.0177975	0.018471
YARS	chr1:33246746-33248004:-	0.0147762	0.0135829	0.014263	0.0274412	0.0135966
YARS	chr1:33248140-33251962:-	0.0136946	0.0160069	0.0124531	0.0224504	0.0131682
YARS	chr1:33252048-33252540:-	0.0293617	0.0357692	0.0361156	0.0492178	0.0323288
YBX1	chr1:43149036-43149073:+	0.0345711	0.0367355	0.0480452	0.0320203	0.0393467
YBX1	chr1:43159194-43161869:+	0.00809483	0.00827866	0.0102585	0.0110314	0.00583905
YBX1	chr1:43161959-43162312:+	0.0438316	0.0488666	0.0539053	0.0489431	0.0397922
YBX1	chr1:43162615-43162850:+	0.00516239	0.0067997	0.00673278	0.00796107	0.0123244
YBX1	chr1:43162933-43166451:+	0.0160489	0.0147211	0.0199236	0.0234891	0.00873602
YIPF1	chr1:54317943-54320673:-	0.0253549	0.0295398	0.0288969	0.0382092	0.030869
YRDC	chr1:38269669-38269973:-	0.110544	0.11451	0.137191	0.129001	0.155047
YRDC	chr1:38270116-38272528:-	0.0558333	0.0765536	0.0659557	0.0715859	0.0766046
YTHDF2	chr1:29063659-29064169:+	0.0250066	0.0216295	0.0288423	0.0379721	0.0301217
YY1AP1	chr1:155630724-155631097:-	0.310959	0.383661	0.50327	0.487212	0.463158
YY1AP1	chr1:155649620-155649718:-	0.09197	0.118766	0.168575	0.18926	0.0875209
YY1AP1	chr1:155649799-155650206:-	0.095693	0.102117	0.0849501	0.0958676	0.0736901
ZBTB17	chr1:16268747-16268825:-	0.159436	0.0933238	0.166733	0.128609	0.196343
ZBTB17	chr1:16268936-16269023:-	0.108062	0.0803886	0.0707783	0.0726072	0.0549145
ZBTB17	chr1:16269233-16269558:-	0.0933683	0.0605031	0.106286	0.102667	0.0900757
ZBTB17	chr1:16269689-16269893:-	0.153401	0.165074	0.140095	0.183951	0.122957
ZBTB17	chr1:16270210-16270302:-	0.234955	0.151449	0.2147	0.302618	0.14985
ZBTB17	chr1:16270390-16270794:-	0.132512	0.0990977	0.147456	0.178474	0.113867
ZBTB17	chr1:16271095-16271191:-	0.126085	0.0726781	0.0836337	0.28172	0.244781
ZBTB17	chr1:16271334-16271431:-	0.0649061	0.110868	0.0271502	0.110312	0.147686
ZBTB17	chr1:16273618-16274785:-	0.117674	0.0769515	0.0985352	0.169158	0.0669751
ZBTB18	chr1:244214746-244216506:+	0.205651	0.261784	0.157864	0.194352	0.158709
ZBTB40	chr1:22828177-22828791:+	0.332201	0.32448	0.400571	0.341599	0.16149
ZBTB48	chr1:6641359-6642117:+	0.245203	0.315199	0.204985	0.263685	0.309542
ZBTB48	chr1:6642359-6645978:+	0.305713	0.340273	0.355553	0.286815	0.333729
ZBTB48	chr1:6646090-6646754:+	0.202314	0.149225	0.285001	0.149781	0.168426
ZBTB8OS	chr1:33097480-33099245:-	0.0136973	0.0179293	0.0161402	0.0203652	0.0185844
ZBTB8OS	chr1:33099711-33100302:-	0.0239924	0.0242189	0.024698	0.0283467	0.0291191
ZC3H11A	chr1:203764922-203765420:+	0.398684	0.46126	0.26925	0.309483	0.195453
ZC3H11A	chr1:203770756-203771696:+	0.80636	0.904056	0.7316	0.878841	0.82309
ZC3H11A	chr1:203819154-203819642:+	0.0190156	0.0179187	0.0196899	0.0222881	0.0217409
ZC3H12A	chr1:37946030-37947201:+	0.165497	0.288667	0.168095	0.208699	0.239875
ZC3H12A	chr1:37947436-37947950:+	0.127497	0.256852	0.197767	0.132164	0.236945
ZC3H12A	chr1:37948141-37948337:+	0.21788	0.458942	0.346687	0.315784	0.458799
ZCCHC11	chr1:52902650-52903891:-	0.0721478	0.064304	0.0823638	0.0924829	0.0613308
ZCCHC11	chr1:52927441-52930741:-	0.100198	0.102116	0.110733	0.0571281	0.0681197
ZDHHC18	chr1:27179356-27180216:+	0.0751314	0.0875284	0.0717233	0.0771608	0.0763145
ZMYM1	chr1:35563167-35569895:+	0.139449	0.209643	0.264924	0.20255	0.219454
ZMYM4	chr1:35884173-35885070:+	0.0476764	0.0381819	0.0547243	0.0636435	0.0435666
ZMYM6	chr1:35476198-35476358:-	0.170983	0.183561	0.286604	0.126233	0.0988696
ZMYM6	chr1:35476637-35477490:-	0.0770291	0.111553	0.121741	0.107908	0.0872509
ZMYM6	chr1:35478182-35480297:-	0.253366	0.243057	0.265173	0.3247	0.185159
ZMYM6	chr1:35480489-35480588:-	0.326568	0.207491	0.222614	0.195479	0.504425
ZMYM6	chr1:35480763-35484953:-	0.166317	0.156208	0.1655	0.197281	0.205777
ZNF281	chr1:200378851-200379073:-	0.181278	0.15099	0.121649	0.137286	0.128078
ZNF326	chr1:90472008-90472903:+	0.0689401	0.117929	0.12464	0.130595	0.101606
ZNF326	chr1:90473309-90475646:+	0.0286259	0.0589532	0.0643412	0.0759046	0.0640474
ZNF496	chr1:247471890-247473000:-	0.0472677	0.0511472	0.0539751	0.0677252	0.148834
ZNF496	chr1:247494949-247495091:-	0.469849	0.428027	0.521008	0.358718	0.715824
ZNF672	chr1:249139861-249141250:+	0.0919852	0.0840901	0.118787	0.124338	0.0596062
ZNF691	chr1:43315084-43315235:+	0.477992	0.379284	0.594356	0.585341	0.505888
ZNF691	chr1:43315413-43316620:+	0.386438	0.305891	0.300534	0.335543	0.381316
ZNF692	chr1:249148250-249149578:-	0.0576523	0.0853517	0.0597009	0.0660549	0.0783018
ZNF692	chr1:249149834-249149923:-	0.452262	0.370943	0.392176	0.470286	0.37452
ZNF692	chr1:249150761-249151432:-	0.0801069	0.0724797	0.0994293	0.0959186	0.0911892
ZNF692	chr1:249151696-249151937:-	0.30252	0.425587	0.38365	0.437756	0.387062
ZNF692	chr1:249152233-249152329:-	0.461519	0.384788	0.395888	0.435583	0.334969
ZNHIT6	chr1:86119781-86123529:-	0.0597564	0.0576528	0.0770127	0.0880227	0.0361212
ZRANB2	chr1:71530820-71531360:-	0.0738863	0.0646026	0.0796766	0.089677	0.0592649
ZRANB2	chr1:71531435-71532458:-	0.178784	0.265914	0.231235	0.264014	0.2283
ZRANB2	chr1:71535045-71536509:-	0.115877	0.155138	0.145815	0.157295	0.0959794
ABI1	chr10:27040712-27044583:-	0.0391776	0.0300933	0.0385726	0.047768	0.0384732
ABI1	chr10:27044670-27047990:-	0.0360125	0.041674	0.0466261	0.0453989	0.0276465
ABI1	chr10:27048167-27052808:-	0.0364713	0.0371594	0.0406656	0.0313441	0.0199511
ABI1	chr10:27052889-27053438:-	0.0278713	0.0330075	0.0209547	0.0252106	0.0218242
ACTA2	chr10:90695123-90697817:-	0.00620488	0.0076915	0.00248958	0.00364463	0.0067819
ACTA2	chr10:90699455-90700985:-	0.0101976	0.00979375	0.00500235	0.00830707	0.0072812
ACTA2	chr10:90701147-90701541:-	0.0221007	0.0247207	0.0197671	0.0298481	0.0241591
ACTA2	chr10:90701626-90703553:-	0.0099599	0.0111088	0.00513007	0.00919372	0.00672892
ACTR1A	chr10:104241655-104241757:-	0.0226676	0.0332571	0.0252361	0.0494888	0.0314965
ACTR1A	chr10:104241932-104242767:-	0.00958543	0.0147702	0.0127769	0.0147475	0.0106417
ADAMTS14	chr10:72503437-72503821:+	0.529286	0.402451	0.318135	0.248475	0.460032
ADAMTS14	chr10:72503945-72504981:+	0.384705	0.256268	0.233722	0.245973	0.356027
ADAMTS14	chr10:72505062-72509577:+	0.455595	0.374793	0.415265	0.387035	0.435136
ADAMTS14	chr10:72509741-72511233:+	0.20331	0.173359	0.241246	0.192718	0.179645
ADD3	chr10:111878494-111878968:+	0.0718986	0.0629635	0.0974016	0.0611629	0.0298969
ADD3	chr10:111879322-111881867:+	0.0187282	0.0177674	0.0239205	0.0185818	0.00871673
ADD3	chr10:111882050-111883774:+	0.0549239	0.0441977	0.0646343	0.0579023	0.0241555
ADD3	chr10:111890244-111892062:+	0.0287989	0.0190648	0.0209311	0.0257178	0.0135899
ADD3	chr10:111892158-111893083:+	0.0311599	0.0257557	0.0274314	0.0298	0.0225317
ADIRF	chr10:88728362-88729956:+	0.0165112	0.017177	0.0205645	0.0350276	0.0468225
ADIRF	chr10:88730019-88730232:+	0.0271909	0.0281745	0.0342254	0.0291585	0.0404161
AIFM2	chr10:71876530-71877567:-	0.0241949	0.0231238	0.0258347	0.0336231	0.0223917
ALDH18A1	chr10:97373620-97373722:-	0.0458266	0.0494145	0.0608582	0.064893	0.0709887
ANXA11	chr10:81915668-81917396:-	0.0357854	0.0281013	0.0322314	0.0365482	0.0233124
ANXA11	chr10:81917519-81917722:-	0.0227461	0.0203128	0.0209579	0.0207716	0.0259969
ANXA11	chr10:81917781-81918855:-	0.00588447	0.00557146	0.00597757	0.00740768	0.00508468
ANXA11	chr10:81925953-81926645:-	0.0169509	0.0161889	0.0122392	0.0145396	0.0106598
ANXA7	chr10:75138781-75139636:-	0.0163513	0.0103849	0.0139476	0.0176748	0.00610972
ANXA7	chr10:75139712-75139788:-	0.0218757	0.0205723	0.0194116	0.0286396	0.0199191
ARHGAP12	chr10:32098056-32098157:-	0.227301	0.229903	0.157717	0.201445	0.118957
ARHGAP12	chr10:32098235-32099576:-	0.0530151	0.0496939	0.0430684	0.0737339	0.0466473
ARHGAP12	chr10:32099675-32101634:-	0.0769513	0.0825263	0.0700132	0.0826309	0.0850277
ARHGAP12	chr10:32101751-32103186:-	0.0490008	0.0499769	0.0475519	0.0601555	0.0544882
ARHGAP12	chr10:32103289-32106715:-	0.0315388	0.0349092	0.029027	0.0406311	0.0351017
ARHGAP21	chr10:24875035-24878199:-	0.0458932	0.0376704	0.0324881	0.0508407	0.0270823
ARHGAP21	chr10:24878231-24880153:-	0.0606277	0.0565736	0.0640966	0.0664326	0.0520423
ARHGAP21	chr10:24880259-24880570:-	0.14219	0.110475	0.128562	0.123661	0.128323
ARHGAP21	chr10:24880612-24880815:-	0.0995434	0.106376	0.0730837	0.0944903	0.0526548
ARHGAP21	chr10:24883968-24884045:-	0.146759	0.0572905	0.0454631	0.0385007	0.0176625
ARHGAP21	chr10:24884724-24884816:-	0.0564117	0.0565194	0.0248183	0.0655901	0.03998
ARHGAP21	chr10:24884972-24885668:-	0.122968	0.123995	0.108179	0.127609	0.117087
ARHGAP21	chr10:24889859-24890906:-	0.0457595	0.0520772	0.0459547	0.0812482	0.0268957
ARID5B	chr10:63829556-63845460:+	0.0449902	0.0470823	0.0451903	0.04514	0.0669207
ARID5B	chr10:63845659-63850620:+	0.0181222	0.0156556	0.0152252	0.0144341	0.0188172
ATAD1	chr10:89514564-89516545:-	0.0771704	0.0465858	0.0493578	0.0453331	0.0378148
ATP5F1C	chr10:7841157-7841734:+	0.0143056	0.0196205	0.0188356	0.0186848	0.0201094
ATP5F1C	chr10:7842054-7844232:+	0.00346328	0.00474079	0.00594401	0.00509453	0.00600009
ATP5F1C	chr10:7844817-7848936:+	0.0174525	0.0315842	0.0276268	0.0264743	0.0321407
ATP5F1C	chr10:7848973-7849621:+	0.0124966	0.0172815	0.0252046	0.0236039	0.0321406
ATP5MD	chr10:105152223-105153955:-	0.00417525	0.00538648	0.00414254	0.00533078	0.00511877
BBIP1	chr10:112660284-112661295:-	0.173442	0.177236	0.176553	0.164535	0.143748
BBIP1	chr10:112661370-112667437:-	0.0809066	0.105789	0.0920904	0.101436	0.081556
BMPR1A	chr10:88681452-88683132:+	0.107976	0.0897258	0.0815544	0.113029	0.0702356
BNIP3	chr10:133782073-133784141:-	0.0658151	0.0759676	0.0645852	0.055751	0.0635919
BNIP3	chr10:133784291-133784367:-	0.04443	0.0457839	0.0386622	0.0366024	0.0370334
BNIP3	chr10:133784474-133786537:-	0.00323381	0.00409189	0.0046622	0.0053198	0.00357472
BNIP3	chr10:133786622-133787296:-	0.0315035	0.0261073	0.0281599	0.0217825	0.024942
BNIP3	chr10:133787447-133795264:-	0.0210265	0.0151108	0.0115042	0.00974799	0.0112233
BUB3	chr10:124922344-124923335:+	0.0853149	0.113575	0.0951198	0.0956953	0.0902886
C10orf88	chr10:124692177-124697220:-	0.113329	0.108522	0.14196	0.177564	0.162641
C10orf88	chr10:124712548-124713530:-	0.251393	0.408786	0.240886	0.274289	0.2517
CACUL1	chr10:120450915-120454652:-	0.0644023	0.069653	0.112897	0.134474	0.0594075
CALHM2	chr10:105207325-105209143:-	0.0858726	0.0641712	0.0518907	0.0338882	0.0629348
CALHM2	chr10:105209856-105210839:-	0.200854	0.189272	0.178436	0.140182	0.129125
CAMK2G	chr10:75574263-75574760:-	0.177932	0.146568	0.155007	0.12753	0.136448
CAMK2G	chr10:75575005-75575624:-	0.0783153	0.0541746	0.050728	0.0604323	0.0565982
CAMK2G	chr10:75577312-75579289:-	0.0405959	0.0393138	0.0351904	0.0405343	0.030917
CAMK2G	chr10:75579403-75581439:-	0.0298513	0.0239141	0.0268635	0.0340771	0.0239429
CAMK2G	chr10:75583842-75585036:-	0.0246747	0.0195252	0.0197737	0.0266518	0.0245068
CCAR1	chr10:70515293-70516029:+	0.0549736	0.0805522	0.0701422	0.0830763	0.0495352
CCAR1	chr10:70516240-70517050:+	0.0612349	0.102184	0.089407	0.0919408	0.0563877
CDC123	chr10:12291717-12292309:+	0.0133113	0.0165734	0.017168	0.0142946	0.0236084
CHUK	chr10:101949384-101950625:-	0.106007	0.0994525	0.118279	0.17569	0.0808547
CHUK	chr10:101953888-101954181:-	0.0636265	0.0555512	0.0933337	0.058477	0.032798
COL13A1	chr10:71707098-71712637:+	0.0829891	0.0755173	0.0602465	0.0608887	0.0458363
COL13A1	chr10:71712724-71716759:+	0.0836728	0.0658374	0.0679228	0.0797023	0.0415904
COMTD1	chr10:76993983-76994367:-	0.233605	0.18688	0.227612	0.318383	0.288732
COMTD1	chr10:76994750-76994817:-	0.400334	0.178549	0.328415	0.484617	0.436658
COX15	chr10:101456298-101470624:-	0.207923	0.352462	0.419903	0.484645	0.398952
COX15	chr10:101474475-101476104:-	0.0709604	0.0901062	0.117334	0.203808	0.131103
COX15	chr10:101476218-101478102:-	0.0931612	0.166078	0.204101	0.199031	0.16
COX15	chr10:101478257-101480743:-	0.0429724	0.0804301	0.0935445	0.0998701	0.0795917
COX15	chr10:101486911-101487197:-	0.0378323	0.0564302	0.064147	0.0473084	0.0926901
CSGALNACT2	chr10:43656043-43657647:+	0.0751081	0.0533103	0.0663082	0.0645993	0.0262116
CSGALNACT2	chr10:43657808-43659313:+	0.149667	0.130655	0.126832	0.120582	0.0852808
CSGALNACT2	chr10:43659492-43662451:+	0.0351324	0.0296836	0.0349051	0.038436	0.0204249
CTBP2	chr10:126683252-126686532:-	0.0731685	0.0677048	0.0606514	0.065156	0.0485214
CTBP2	chr10:126691673-126691906:-	0.0349032	0.0429744	0.0267729	0.0492414	0.0278902
CUEDC2	chr10:104183474-104183554:-	0.0308108	0.0335678	0.00890511	0.0258058	0.0231646
CUEDC2	chr10:104183616-104183752:-	0.0429687	0.0424464	0.0417878	0.0422918	0.0442758
CUEDC2	chr10:104183935-104184020:-	0.105242	0.0816471	0.0980386	0.0922429	0.0868049
CUL2	chr10:35320547-35321362:-	0.0125436	0.0182272	0.0231844	0.0220795	0.0160492
CUTC	chr10:101510153-101514285:+	0.0577815	0.0941161	0.0852737	0.0692329	0.0684512
CWF19L1	chr10:102005670-102006551:-	0.0432034	0.0561902	0.0924775	0.0716322	0.0694383
CWF19L1	chr10:102006692-102010004:-	0.101649	0.0954982	0.130274	0.118916	0.0880082
DCLRE1C	chr10:14941311-14946609:-	0.636031	0.50531	0.477183	0.489991	0.588386
DDIT4	chr10:74034179-74034452:+	0.105318	0.0543333	0.107364	0.118379	0.0306334
DDX21	chr10:70731808-70733300:+	0.0588593	0.0372849	0.0546308	0.0772619	0.028321
DHX32	chr10:127529565-127530311:-	0.302552	0.211903	0.179823	0.152965	0.15967
DHX32	chr10:127541211-127542529:-	0.123116	0.0743976	0.0569602	0.0623296	0.0608903
DKK1	chr10:54074437-54074682:+	0.0473898	0.0636626	0.049538	0.0449515	0.0437028
DKK1	chr10:54074845-54076054:+	0.00519178	0.0115338	0.00519011	0.00577892	0.00675855
DKK1	chr10:54076195-54076313:+	0.0515623	0.0523815	0.044643	0.0496851	0.0439646
DLG5	chr10:79552301-79553765:-	0.0463071	0.0330721	0.0591355	0.0582549	0.0340924
DNAJB12	chr10:74096454-74097959:-	0.0462207	0.031116	0.0335867	0.0439748	0.0158121
DNAJC9	chr10:75006586-75006767:-	0.0942829	0.193834	0.149261	0.244032	0.294834
DOCK1	chr10:129202693-129207300:+	0.037731	0.04116	0.0295189	0.0361057	0.0323822
DPCD	chr10:103368694-103369123:+	0.0366152	0.0372444	0.0418285	0.0397599	0.0555674
DUSP5	chr10:112258258-112262478:+	0.13994	0.102612	0.0929705	0.0657117	0.0452686
DUSP5	chr10:112262627-112266692:+	0.258344	0.188326	0.232918	0.180921	0.13937
DUSP5	chr10:112266912-112269777:+	0.131462	0.122981	0.140611	0.115994	0.0962069
ECHS1	chr10:135176437-135178161:-	0.00820985	0.0072775	0.0106449	0.0115177	0.00880574
ECHS1	chr10:135178229-135179479:-	0.0106909	0.0110363	0.0097138	0.0119416	0.00903629
ECHS1	chr10:135179599-135180392:-	0.0125171	0.00987767	0.0153845	0.015188	0.00929595
EDRF1	chr10:127429770-127430788:+	0.254618	0.162366	0.331733	0.205551	0.143044
EDRF1	chr10:127430914-127431626:+	0.179517	0.151515	0.184391	0.187944	0.185344
EDRF1	chr10:127431845-127434275:+	0.192838	0.177566	0.244823	0.138917	0.0899932
EDRF1	chr10:127434499-127436104:+	0.13778	0.116602	0.143274	0.102876	0.0796944
EIF3A	chr10:120796821-120797749:-	0.0189659	0.0105002	0.01453	0.0161147	0.00984139
EIF3A	chr10:120809497-120810032:-	0.0181681	0.010344	0.0155674	0.0168184	0.0102664
EIF3A	chr10:120810186-120810710:-	0.0387701	0.0198791	0.0337554	0.0333095	0.0199093
EPC1	chr10:32562010-32562090:-	0.173113	0.19273	0.311279	0.284244	0.317109
EPC1	chr10:32575770-32575853:-	0.173218	0.220625	0.253404	0.102407	0.253676
EPC1	chr10:32634551-32635690:-	0.477133	0.546255	0.428856	0.457932	0.349886
FAM149B1	chr10:74987942-74990179:+	0.0478808	0.0513248	0.0421653	0.0554053	0.0420815
FAM149B1	chr10:74990283-74992696:+	0.102618	0.113188	0.0855243	0.110648	0.123351
FAM149B1	chr10:74992921-74994574:+	0.0798042	0.084223	0.0640848	0.0808556	0.114695
FAM160B1	chr10:116593161-116595295:+	0.129237	0.102774	0.120822	0.119634	0.0429641
FAM160B1	chr10:116605848-116605933:+	0.0745545	0.0899476	0.166045	0.110991	0.141357
FAM160B1	chr10:116606126-116606317:+	0.0830447	0.046334	0.0470012	0.0643576	0.11146
FAM160B1	chr10:116621093-116621193:+	0.317463	0.18172	0.128409	0.249981	0.135441
FAM208B	chr10:5762360-5762506:+	0.31273	0.172058	0.400929	0.29844	0.118574
FAS	chr10:90768754-90770295:+	0.0143942	0.0149535	0.0121917	0.0212024	0.0144025
FAS	chr10:90770357-90770509:+	0.0887336	0.0976226	0.0959539	0.116136	0.0566861
FAS	chr10:90770572-90771755:+	0.0536087	0.0725926	0.0653588	0.0759926	0.0443056
FAS	chr10:90771838-90773099:+	0.0412414	0.0518874	0.0474236	0.0554168	0.0384796
FAS	chr10:90773124-90773875:+	0.0205942	0.0241519	0.0214419	0.0270798	0.0222823
FBXL15	chr10:104180939-104181110:+	0.696173	0.577273	0.739092	0.773025	0.420386
FBXL15	chr10:104181264-104181543:+	0.448376	0.528159	0.387459	0.410013	0.433141
FBXO18	chr10:5957534-5958196:+	0.0467871	0.0463173	0.036743	0.0404521	0.0567882
FBXO18	chr10:5966471-5966713:+	0.0153546	0.0341097	0.0354041	0.0272005	0.0425757
FBXO18	chr10:5966764-5967329:+	0.0240018	0.0384674	0.0355866	0.0363465	0.0322576
FRA10AC1	chr10:95430605-95436409:-	0.069262	0.0968942	0.116574	0.106102	0.0693296
FRA10AC1	chr10:95447206-95451765:-	0.0390103	0.0636896	0.0419111	0.043585	0.0295569
FRA10AC1	chr10:95461552-95461930:-	0.103674	0.115524	0.0420076	0.0573103	0.0400273
FRMD4A	chr10:13689035-13693902:-	0.406354	0.472781	0.558095	0.563619	0.340932
FRMD4A	chr10:13693974-13696415:-	0.223489	0.364197	0.470856	0.457457	0.303609
FRMD4A	chr10:13696512-13698635:-	0.113109	0.142449	0.229718	0.234898	0.17688
FRMD4A	chr10:13749113-13749345:-	0.447656	0.377229	0.0870516	0.151894	0.0862909
FUOM	chr10:135169009-135169241:-	0.081045	0.107645	0.138319	0.0888948	0.0894029
FUT11	chr10:75533573-75535176:+	0.04602	0.0597552	0.0441698	0.0391066	0.0623717
GBF1	chr10:104123153-104123466:+	0.0427292	0.0518377	0.030159	0.0461889	0.0337055
GBF1	chr10:104129532-104129617:+	0.0653265	0.0498002	0.0434621	0.063049	0.0535817
GBF1	chr10:104129741-104129930:+	0.0457468	0.0533866	0.0453534	0.0532124	0.00879667
GBF1	chr10:104130617-104135115:+	0.0257051	0.0272567	0.0288874	0.029605	0.0189865
GBF1	chr10:104135341-104136028:+	0.046176	0.0487403	0.0600188	0.0571405	0.033722
GBF1	chr10:104136189-104136316:+	0.117427	0.123311	0.125563	0.123604	0.122894
GBF1	chr10:104136557-104136691:+	0.0472723	0.0543211	0.0787617	0.0363353	0.0442032
GBF1	chr10:104136897-104139040:+	0.0200716	0.0224937	0.0261566	0.0266922	0.0227397
GBF1	chr10:104139191-104139277:+	0.110752	0.107982	0.0892775	0.0817237	0.0625967
GBF1	chr10:104139408-104139609:+	0.0561912	0.0563994	0.0450175	0.0764831	0.0569196
GBF1	chr10:104139711-104140005:+	0.166591	0.172845	0.152275	0.166476	0.126292
GBF1	chr10:104140119-104140262:+	0.103325	0.108017	0.116254	0.131664	0.0861744
GHITM	chr10:85899349-85901217:+	0.013445	0.0151725	0.0152816	0.0205067	0.0104985
GHITM	chr10:85901385-85902410:+	0.0102711	0.0114529	0.0124157	0.017045	0.00866789
GHITM	chr10:85904772-85908485:+	0.00642129	0.00667742	0.00736785	0.0088965	0.00456752
GLRX3	chr10:131973353-131977605:+	0.0258164	0.0356773	0.0382426	0.0447281	0.030439
GLRX3	chr10:131977932-131978376:+	0.0207118	0.0385742	0.0358476	0.0283915	0.0237608
GRK5	chr10:121184597-121189886:+	0.0431419	0.0332839	0.0377127	0.0299066	0.0209661
GRK5	chr10:121207772-121212182:+	0.0268619	0.0283514	0.0381826	0.0396155	0.0198183
GRK5	chr10:121212788-121214480:+	0.0856159	0.108369	0.120191	0.107592	0.102542
GSTO1	chr10:106014720-106014920:+	0.0607186	0.0564675	0.0710564	0.0623999	0.0600232
GSTO1	chr10:106019556-106022736:+	0.00476445	0.00485811	0.00493745	0.00497415	0.00433802
GSTO1	chr10:106022835-106025841:+	0.00763772	0.00692886	0.00741789	0.00849125	0.00749567
GTPBP4	chr10:1042182-1043147:+	0.0413508	0.0276014	0.040914	0.0701736	0.029497
GTPBP4	chr10:1053068-1054897:+	0.0457208	0.030825	0.0434335	0.0690406	0.0207492
GTPBP4	chr10:1055520-1056359:+	0.0268118	0.0176743	0.0289868	0.0489376	0.0109022
GTPBP4	chr10:1056460-1058404:+	0.0456019	0.0280218	0.042116	0.0677657	0.0207752
HACD1	chr10:17632445-17636203:-	0.0691528	0.0569944	0.0655424	0.0639281	0.0598611
HACD1	chr10:17636382-17641288:-	0.0390547	0.0427211	0.0298863	0.0336831	0.0314575
HACD1	chr10:17645743-17645928:-	0.025427	0.0191302	0.0258515	0.0160408	0.00839357
HERC4	chr10:69682896-69684841:-	0.00739024	0.0166391	0.0154782	0.0149801	0.0144665
HERC4	chr10:69684944-69692353:-	0.0405538	0.0406657	0.0409796	0.0389098	0.0327173
HERC4	chr10:69714887-69716634:-	0.0277769	0.0195962	0.0207868	0.0233383	0.00917362
HERC4	chr10:69716733-69718869:-	0.0241261	0.0232519	0.0190712	0.0196801	0.0209321
HERC4	chr10:69718893-69726439:-	0.0166038	0.0162236	0.0134494	0.0110435	0.011637
[truncated: 15,273 more rows]
