# Supplementary material for: Prevalent intron retention fine‐tunes gene expression and contributes to cellular senescence
Source: Aging Cell. 2020 Dec 4;19(12):e13276. doi: 10.1111/acel.13276 (PMC7744961; doi:10.1111/acel.13276)
Supplement: Supplementary file 3 — Table S2 [file ACEL-19-e13276-s003.xlsx]

## Sheet: Table_S2
Gene	Intron coordinates	mean_IRI
		Ctrl	U2AF1-KD
WASH7P	chr1:14829-14969:-	0.291153	0.671699
WASH7P	chr1:15038-15795:-	0.0598353	0.0815748
WASH7P	chr1:15947-16606:-	0.799626	0.418028
WASH7P	chr1:16765-16857:-	0.151606	0.0274351
WASH7P	chr1:17055-17232:-	0.0378409	0.0438466
LINC01128	chr1:763155-763177:+	0.258858	0.298134
LINC01128	chr1:778984-783033:+	0.0494432	0.0809488
LINC01128	chr1:783186-787306:+	0.0348638	0.0494184
LINC01128	chr1:788146-788770:+	0.0245399	0.0429326
CAP1	chr1:40506139-40506254:+	0.0073107	0.0085234
CAP1	chr1:40506473-40506522:+	0.0162674	0.00706064
CAP1	chr1:40506815-40507100:+	0.00778885	0.0102684
CAP1	chr1:40530231-40531886:+	0.00401752	0.00329098
CAP1	chr1:40531992-40533211:+	0.00628801	0.00578924
CAP1	chr1:40533389-40535361:+	0.00101581	0.00132235
CAP1	chr1:40535546-40535830:+	0.0285391	0.029916
CAP1	chr1:40536184-40536507:+	0.0120201	0.010108
CAP1	chr1:40536651-40537121:+	0.00113411	0.000745392
ST7L	chr1:113159517-113161405:-	0.00609761	0.00790368
ARNTL	chr11:13406271-13407235:+	0.0313079	0.0307692
ARNTL	chr11:13407338-13408142:+	0.0922094	0.04048
PRPF40A	chr2:153512912-153514402:-	0.00574834	0.011382
PRPF40A	chr2:153515523-153515606:-	0.0424848	0.0543896
PRPF40A	chr2:153520493-153520651:-	0.0383078	0.0557585
PRPF40A	chr2:153527895-153528972:-	0.00487709	0.00457061
PRPF40A	chr2:153535623-153535865:-	0.0226309	0.0166233
PRPF40A	chr2:153549582-153551055:-	0.00405651	0.00542768
PRPF40A	chr2:153574139-153574344:-	0.440545	0.490392
PDCD4	chr10:112635828-112636427:+	0.00379182	0.0015488
PDCD4	chr10:112655845-112657785:+	0.00692655	0.00597665
C1orf159	chr1:1018367-1019294:-	0.0310406	0.0730205
C1orf159	chr1:1019763-1019860:-	0.0621571	0.344332
C1orf159	chr1:1022584-1022881:-	0.0214029	0.072502
C1orf159	chr1:1026945-1027370:-	0.0794127	0.203883
IVD	chr15:40698551-40699836:+	0.00795615	0.00963355
IVD	chr15:40700010-40700134:+	0.0401335	0.0202328
IVD	chr15:40700189-40702826:+	0.00583943	0.00827232
IVD	chr15:40702996-40703458:+	0.00510027	0.0210519
IVD	chr15:40703552-40703753:+	0.0442129	0.0606241
IVD	chr15:40705286-40707087:+	0.0197681	0.0233049
IVD	chr15:40707181-40707599:+	0.0254456	0.0251692
IVD	chr15:40707681-40708276:+	0.0115367	0.00809614
IVD	chr15:40708381-40708488:+	0.0257552	0.00977159
IVD	chr15:40708561-40710328:+	0.0254447	0.0225296
RHOBTB1	chr10:62631409-62631942:-	0.0132208	0.021009
RHOBTB1	chr10:62634800-62637665:-	0.0107463	0.00680682
RHOBTB1	chr10:62704033-62704407:-	0.121708	0.142539
PCM1	chr8:17863906-17867055:+	0.00745971	0.00993377
PUSL1	chr1:1244100-1244294:+	0.315884	0.413498
PUSL1	chr1:1244352-1244465:+	0.261071	0.304392
PUSL1	chr1:1244983-1245060:+	0.222675	0.364644
PUSL1	chr1:1245231-1246013:+	0.011101	0.0126547
PUSL1	chr1:1246451-1246709:+	0.0684598	0.0158201
SSX2IP	chr1:85113290-85116044:-	0.00789942	0.0101166
SSX2IP	chr1:85128213-85130099:-	0.00268055	0.0047044
SSX2IP	chr1:85136991-85146020:-	0.0108923	0.0141009
SSX2IP	chr1:85146070-85155836:-	0.00959642	0.00952009
ZNF846	chr19:9863116-9866192:-	0.29602	0.190631
ZNF846	chr19:9866310-9868150:-	0.554441	0.343622
ZNF846	chr19:9872844-9873957:-	0.104713	0.0510784
ZNF846	chr19:9874084-9875611:-	0.0880102	0.0661609
PDE1C	chr7:32110474-32110590:-	0.0982759	0.337792
DLC1	chr8:12943440-12943798:-	0.024085	0.0450966
DLC1	chr8:12943972-12945995:-	0.0103936	0.00805542
DLC1	chr8:12946213-12947760:-	0.00724305	0.00395304
DLC1	chr8:12947979-12948826:-	0.0107738	0.00961579
DLC1	chr8:12950334-12952267:-	0.00452432	0.00423474
DLC1	chr8:12952466-12952594:-	0.0698415	0.034122
DLC1	chr8:12958279-12960298:-	0.00429905	0.00278382
DLC1	chr8:13134057-13134203:-	0.0174718	0.0419715
XBP1	chr22:29191720-29192034:-	0.0132944	0.0119282
XBP1	chr22:29192180-29193064:-	0.0188962	0.0141823
XBP1	chr22:29193193-29195044:-	0.00359367	0.00295256
XBP1	chr22:29195141-29196285:-	0.0201537	0.0163126
CCNL2	chr1:1322962-1323156:-	0.0844743	0.0965169
CCNL2	chr1:1323445-1323871:-	0.0170807	0.0133715
CCNL2	chr1:1323890-1324005:-	0.0173352	0.00509959
CCNL2	chr1:1324123-1324329:-	0.0139677	0.0152189
CCNL2	chr1:1324427-1325609:-	0.00559662	0.00742882
CCNL2	chr1:1325751-1325838:-	0.0937139	0.0706947
CCNL2	chr1:1328183-1328775:-	0.0268851	0.0288127
CCNL2	chr1:1328840-1330773:-	0.0085407	0.00985267
CCNL2	chr1:1330917-1333612:-	0.00326382	0.00523302
RND3	chr2:151326752-151328140:-	0.0123785	0.0113945
RND3	chr2:151328275-151331388:-	0.00780573	0.00594958
RND3	chr2:151331498-151343207:-	0.00173721	0.00179082
RND3	chr2:151343295-151343781:-	0.00455711	0.00560142
NABP1	chr2:192543431-192543715:+	0.0390472	0.0307274
NABP1	chr2:192543854-192546671:+	0.00280483	0.00289818
NABP1	chr2:192546743-192547217:+	0.00565897	0.00261214
NABP1	chr2:192547321-192548454:+	0.0394254	0.00890016
NABP1	chr2:192548530-192548955:+	0.0110389	0.0102345
NABP1	chr2:192549022-192550324:+	0.0438388	0.0185659
LOC148413	chr1:1335069-1335537:+	0.73032	0.521571
LOC148413	chr1:1335683-1335984:+	0.151584	0.1405
ANXA3	chr4:79517041-79518472:+	0.0159517	0.00895609
ABTB2	chr11:34174131-34175811:-	0.102898	0.0701461
ABTB2	chr11:34175925-34176247:-	0.0534943	0.0673436
ABTB2	chr11:34176316-34180842:-	0.0602527	0.0202193
ABTB2	chr11:34180933-34181452:-	0.213606	0.0682125
RAP1GAP2	chr17:2866756-2867149:+	0.0165148	0.0158593
RAP1GAP2	chr17:2934292-2935704:+	0.0100928	0.0143324
SSU72	chr1:1477547-1479248:-	0.000840925	0.0011734
ILF3	chr19:10787986-10789288:+	0.00214875	0.00746274
ILF3	chr19:10790603-10791021:+	0.0104251	0.00453957
ILF3	chr19:10791806-10791894:+	0.0152516	0.0281559
ILF3	chr19:10792005-10792668:+	0.0385584	0.0615621
ILF3	chr19:10793380-10793800:+	0.0094363	0.0101825
ILF3	chr19:10794646-10795091:+	0.00742728	0.00994166
ILF3	chr19:10796443-10798021:+	0.00244631	0.00623898
ILF3	chr19:10798384-10799225:+	0.00523892	0.0060989
ILF3	chr19:10799354-10799854:+	0.0235749	0.0198945
BCAP31	chrX:152966430-152967461:-	0.00373654	0.00474071
BCAP31	chrX:152967562-152968389:-	0.00118344	0.000768625
BCAP31	chrX:152969549-152980996:-	0.000505522	0.000307257
BCAP31	chrX:152988743-152988962:-	0.0461773	0.0564223
CDK18	chr1:205498224-205498451:+	0.141591	0.170278
ABHD11	chr7:73152065-73152657:-	0.0435898	0.0223725
ABHD11	chr7:73152793-73152975:-	0.106743	0.0639709
ATG4A	chrX:107393527-107395031:+	0.00962277	0.0120196
HDAC6	chrX:48673458-48673790:+	0.0836081	0.197287
HDAC6	chrX:48674049-48674290:+	0.111898	0.17144
HDAC6	chrX:48675866-48676447:+	0.0336447	0.151824
HDAC6	chrX:48676516-48676626:+	0.165333	0.172802
HDAC6	chrX:48676819-48678512:+	0.0279298	0.056573
SATB2	chr2:200320819-200322061:-	0.164021	0.222365
SATB2	chr2:200322819-200325174:-	0.41014	0.766792
DPH7	chr9:140459058-140459344:-	0.0479441	0.0668968
DPH7	chr9:140459410-140459536:-	0.215659	0.382848
DPH7	chr9:140468927-140469203:-	0.0326966	0.0477187
DPH7	chr9:140470619-140470760:-	0.120534	0.0646763
DPH7	chr9:140470854-140471921:-	0.0306903	0.0240849
DPH7	chr9:140472055-140472447:-	0.026619	0.0227507
NT5C2	chr10:104851372-104852895:-	0.00235024	0.00340218
NT5C2	chr10:104853795-104854104:-	0.0015007	0.00254912
NT5C2	chr10:104857131-104857804:-	0.00659894	0.00367954
NT5C2	chr10:104857845-104858687:-	0.00371863	0.0031632
NT5C2	chr10:104859776-104860508:-	0.00348411	0.00358241
NT5C2	chr10:104860721-104860801:-	0.00886446	0.013314
NT5C2	chr10:104936814-104940941:-	0.0340105	0.02338
ORMDL1	chr2:190636628-190640290:-	0.00558915	0.00602793
ORMDL1	chr2:190647328-190647739:-	0.0977889	0.0696923
ORMDL1	chr2:190647849-190648994:-	0.140764	0.122814
PRKD2	chr19:47181920-47184906:-	0.0080667	0.00646291
RGS11	chr16:319382-319501:-	0.190477	0.0511266
RGS11	chr16:319584-320521:-	0.0373537	0.100661
RGS11	chr16:320660-320742:-	0.0763022	0.187754
RGS11	chr16:321098-321200:-	0.251017	0.346593
RGS11	chr16:321314-321397:-	0.330889	0.194523
RGS11	chr16:321459-321538:-	0.421079	0.194294
RGS11	chr16:321568-322861:-	0.184459	0.184194
RGS11	chr16:322930-323474:-	0.0175274	0.0503689
RGS11	chr16:323836-324042:-	0.084053	0.186169
RGS11	chr16:324101-324213:-	0.325063	0.576258
RGS11	chr16:324265-324956:-	0.362045	0.62099
RGS11	chr16:325333-325401:-	0.082157	0.34767
RGS11	chr16:325498-325837:-	0.108674	0.113262
MPDZ	chr9:13119648-13121737:-	0.0332103	0.0577222
MPDZ	chr9:13121931-13122085:-	0.0502947	0.0907822
MPDZ	chr9:13122169-13123151:-	0.0144742	0.0309525
SH2B1	chr16:28873068-28874988:+	0.260067	0.327746
SH2B1	chr16:28875266-28875295:+	0.0704934	0.373543
SH2B1	chr16:28878354-28878651:+	0.0306162	0.0281385
SH2B1	chr16:28880418-28880528:+	0.0536009	0.0741777
SH2B1	chr16:28880704-28883100:+	0.0192236	0.0138729
SH2B1	chr16:28883304-28883510:+	0.0584595	0.0603305
SH2B1	chr16:28884079-28884490:+	0.0511211	0.0583502
SH2B1	chr16:28884590-28884767:+	0.0370615	0.0206563
CPEB2	chr4:15063884-15067776:+	0.0256433	0.0323796
FRMD4A	chr10:13689035-13693902:-	0.120343	0.0885812
FRMD4A	chr10:13693974-13696415:-	0.0483179	0.0519042
FRMD4A	chr10:13696512-13698635:-	0.0475803	0.0474713
FRMD4A	chr10:13699522-13701322:-	0.0177971	0.0256534
FRMD4A	chr10:13705509-13708096:-	0.00453347	0.0101198
FRMD4A	chr10:13708325-13712405:-	0.00710948	0.0111646
FRMD4A	chr10:13712528-13716910:-	0.00726612	0.00930504
FRMD4A	chr10:13717044-13735897:-	0.0129487	0.0121387
FRMD4A	chr10:13736039-13743339:-	0.00681049	0.00926788
FRMD4A	chr10:13749113-13749345:-	0.343422	0.719317
LHPP	chr10:126186697-126186896:+	0.155845	0.20342
AHSA2P	chr2:61411935-61412636:+	0.00703668	0.0159014
AHSA2P	chr2:61413632-61413751:+	0.0804271	0.152589
AHSA2P	chr2:61414686-61415043:+	0.901961	0.735819
POLK	chr5:74882883-74886168:+	0.00696159	0.0117425
POLK	chr5:74886265-74889702:+	0.0320671	0.046561
PRIMPOL	chr4:185612508-185612652:+	0.054906	0.0758366
PRIMPOL	chr4:185615524-185615675:+	0.231834	0.192535
SIRT6	chr19:4174943-4175024:-	0.259233	0.353875
SIRT6	chr19:4175148-4175676:-	0.0382808	0.0613077
SIRT6	chr19:4175757-4175838:-	0.0716314	0.09952
SIRT6	chr19:4179283-4180778:-	0.021598	0.016407
SIRT2	chr19:39369950-39370073:-	0.0347531	0.0382005
SIRT2	chr19:39370140-39370271:-	0.0284413	0.0244557
SIRT2	chr19:39370342-39371324:-	0.00594349	0.00510532
SIRT2	chr19:39371376-39371460:-	0.0177417	0.0325422
SIRT2	chr19:39371537-39371739:-	0.00711094	0.00555872
SIRT2	chr19:39371795-39372071:-	0.0163556	0.00862053
SIRT2	chr19:39380601-39380742:-	0.00345546	0.0035765
SIRT2	chr19:39384167-39384458:-	0.00436224	0.00629304
SIRT2	chr19:39384795-39389018:-	0.0108671	0.0165155
SIRT2	chr19:39389065-39390145:-	0.0124548	0.0172142
FAAP20	chr1:2116952-2117442:-	0.00762548	0.0175983
FAAP20	chr1:2118645-2120987:-	0.0182387	0.0201845
FAAP20	chr1:2121220-2123333:-	0.0377116	0.0377189
FAAP20	chr1:2124414-2125077:-	0.0333268	0.0380698
FAAP20	chr1:2125349-2125436:-	0.144665	0.26606
FAAP20	chr1:2125572-2126126:-	0.108777	0.133965
FAAP20	chr1:2129581-2130192:-	0.097613	0.0371328
FAAP20	chr1:2132664-2134874:-	0.150303	0.122473
FAAP20	chr1:2135069-2137743:-	0.326353	0.250561
FAAP20	chr1:2138106-2138994:-	0.450511	0.529623
FAAP20	chr1:2139172-2143810:-	0.573639	0.635619
ZNF7	chr8:146062892-146066739:+	0.138507	0.0829594
ZNF7	chr8:146068607-146071363:+	0.0734071	0.0774893
ILF2	chr1:153635032-153635180:-	0.0120492	0.00932985
ILF2	chr1:153635271-153635494:-	0.0301559	0.0206528
ILF2	chr1:153635609-153635690:-	0.0790213	0.0960495
ILF2	chr1:153635752-153636518:-	0.00322348	0.00223925
ILF2	chr1:153636606-153636871:-	0.0026436	0.00189389
ILF2	chr1:153636950-153637695:-	0.00195092	0.00104718
ILF2	chr1:153637812-153638138:-	0.00671854	0.00620163
ILF2	chr1:153641052-153642311:-	0.000432513	0.000897493
ILF2	chr1:153642354-153642646:-	0.00646972	0.00632526
PRKAG1	chr12:49396789-49396926:-	0.103244	0.113539
PRKAG1	chr12:49397073-49397340:-	0.00436925	0.0272062
PRKAG1	chr12:49397378-49397539:-	0.0291899	0.0369319
PRKAG1	chr12:49397705-49398289:-	0.00282923	0.0114444
PRKAG1	chr12:49398416-49398746:-	0.00501979	0.00724811
PRKAG1	chr12:49398801-49398902:-	0.0150628	0.0211648
PRKAG1	chr12:49398948-49399088:-	0.0122158	0.0241741
PRKAG1	chr12:49399174-49399244:-	0.0528432	0.0551409
PRKAG1	chr12:49399326-49399525:-	0.0530433	0.143677
PRKAG1	chr12:49399635-49406844:-	0.00457061	0.0167982
PRKAG1	chr12:49406893-49412306:-	0.00286555	0.00421366
MORN1	chr1:2310419-2310547:-	0.159349	0.425932
SNX14	chr6:86215723-86216950:-	0.00738895	0.0101554
SNX14	chr6:86218031-86223517:-	0.0112615	0.0129199
SNX14	chr6:86246642-86248555:-	0.0066871	0.0103557
SNX14	chr6:86248582-86251702:-	0.00558517	0.00430353
SNX14	chr6:86253024-86253322:-	0.0327872	0.0276404
SNX14	chr6:86253478-86256801:-	0.00873205	0.0127264
SMAD3	chr15:67462942-67473578:+	0.00412698	0.00600867
SMAD3	chr15:67473791-67477064:+	0.00667634	0.0072416
SMAD3	chr15:67477202-67479702:+	0.00875975	0.00635253
TEAD4	chr12:3068647-3068747:+	0.209751	0.160538
FAM213B	chr1:2519892-2519968:+	0.037626	0.0108165
FAM213B	chr1:2520064-2520360:+	0.0244006	0.0239573
UPF3A	chr13:115047321-115047385:+	0.0725262	0.0182275
UPF3A	chr13:115047602-115047866:+	0.0929809	0.0847918
UPF3A	chr13:115048127-115048311:+	0.0327268	0.0472235
UPF3A	chr13:115048418-115049568:+	0.0338431	0.0413764
UPF3A	chr13:115049833-115051776:+	0.0484751	0.042071
UPF3A	chr13:115051875-115051993:+	0.102063	0.115721
UPF3A	chr13:115052104-115052213:+	0.0552453	0.178366
UPF3A	chr13:115053254-115056963:+	0.00986643	0.0175304
UPF3A	chr13:115057019-115057075:+	0.0744502	0.0428987
UPF3A	chr13:115057267-115064314:+	0.00641873	0.0125456
UPF3A	chr13:115067500-115070263:+	0.00870875	0.00590215
PPP6R3	chr11:68228295-68229094:+	0.0147249	0.0258819
PPP6R3	chr11:68321725-68326033:+	0.00560681	0.00936026
PPP6R3	chr11:68343511-68350510:+	0.0174708	0.0121789
PPP6R3	chr11:68370960-68376940:+	0.00582239	0.00764752
PPP6R3	chr11:68377096-68377371:+	0.0217784	0.0467037
PPP6R3	chr11:68377491-68380503:+	0.0177184	0.0186701
API5	chr11:43345186-43348056:+	0.00174725	0.00518953
API5	chr11:43348161-43349338:+	0.00435907	0.00514249
API5	chr11:43357544-43363977:+	0.0141161	0.00934633
FAM192A	chr16:57208202-57208531:-	0.028446	0.0450249
FAM192A	chr16:57208600-57212413:-	0.0163328	0.0231317
FAM192A	chr16:57212764-57215465:-	0.00711681	0.0152616
FAM192A	chr16:57216452-57219456:-	0.0105384	0.0163985
KDM5C	chrX:53222514-53222618:-	0.0826626	0.128072
KDM5C	chrX:53226226-53226952:-	0.0152814	0.0297447
KDM5C	chrX:53227058-53227671:-	0.00781202	0.0204409
KDM5C	chrX:53227819-53227945:-	0.0550273	0.0773588
FAM214A	chr15:52877141-52879252:-	0.0202165	0.0264722
FAM214A	chr15:52879416-52885774:-	0.0138096	0.0226764
FAM214A	chr15:52897443-52900764:-	0.0144783	0.0200477
SS18	chr18:23615091-23615794:-	0.0520592	0.0164851
SS18	chr18:23615887-23618518:-	0.0105119	0.00407759
SS18	chr18:23658124-23667464:-	0.00465164	0.00331215
SS18	chr18:23670611-23671059:-	0.00936105	0.00744778
SSR3	chr3:156261058-156262096:-	0.0128886	0.0137606
SSR3	chr3:156262228-156266654:-	0.00109705	0.000769574
SSR3	chr3:156266792-156271443:-	0.000421144	0.000316427
SSR3	chr3:156272634-156272745:-	0.0132382	0.0145915
RPE	chr2:210881365-210882196:+	0.00304642	0.00245542
RPE	chr2:210882283-210882513:+	0.0143042	0.0128426
RPE	chr2:210882611-210882876:+	0.00564689	0.00293456
RPE	chr2:210882945-210884392:+	0.00299255	0.00283816
LITAF	chr16:11680806-11681193:-	0.0182628	0.0263218
CERS5	chr12:50524477-50526744:-	0.0164188	0.0121446
CERS5	chr12:50527851-50528182:-	0.00452761	0.00959488
CERS5	chr12:50536987-50537734:-	0.00778673	0.00606333
CERS5	chr12:50537840-50537985:-	0.0342432	0.088713
CERS5	chr12:50538147-50538551:-	0.0263537	0.0293131
CERS5	chr12:50538752-50560883:-	0.00774155	0.0162744
VPS29	chr12:110929927-110930800:-	0.0015212	0.00291223
VPS29	chr12:110931036-110933816:-	0.00341669	0.00326743
VPS29	chr12:110934008-110936624:-	0.00455671	0.0028028
VPS29	chr12:110936664-110937261:-	0.00586338	0.00330291
VPS29	chr12:110937351-110939221:-	0.00362466	0.00283773
VPS29	chr12:110939364-110939853:-	0.0122835	0.0125096
ZFYVE28	chr4:2341382-2343204:-	0.0644131	0.078909
RAB40C	chr16:640119-640172:+	0.429506	0.75151
RAB40C	chr16:668260-675431:+	0.0190308	0.0180074
RAB40C	chr16:675509-675898:+	0.0707699	0.0469459
SEMA7A	chr15:74703326-74703635:-	0.0258516	0.026388
SEMA7A	chr15:74704051-74704225:-	0.0153028	0.0118584
SEMA7A	chr15:74704353-74706887:-	0.00292386	0.00259566
SEMA7A	chr15:74707086-74707178:-	0.0399008	0.0296739
SEMA7A	chr15:74707287-74708141:-	0.00799444	0.00619578
SEMA7A	chr15:74709786-74709931:-	0.0140405	0.0220525
SEMA7A	chr15:74710310-74710608:-	0.0212049	0.0128787
SEMA7A	chr15:74710650-74711141:-	0.013138	0.0116676
SEMA7A	chr15:74711293-74725930:-	0.00324439	0.0022483
RASA1	chr5:86670733-86672209:+	0.00416582	0.00905942
RASA1	chr5:86672382-86672697:+	0.00767383	0.00887894
RASA1	chr5:86672857-86674212:+	0.0115001	0.0119445
RASA1	chr5:86674355-86675551:+	0.0134355	0.0137651
RASA1	chr5:86675667-86676325:+	0.0147831	0.0210974
RASA1	chr5:86676412-86679529:+	0.00803742	0.0118424
RASA1	chr5:86679597-86681117:+	0.00630837	0.00961374
RASA1	chr5:86685344-86686616:+	0.0221924	0.0322899
TNS1	chr2:218669326-218672797:-	0.00231192	0.00260425
TNS1	chr2:218678539-218679634:-	0.0149952	0.0120142
TNS1	chr2:218694605-218695089:-	0.00162158	0.0117646
LOC102724450	chr1:6265473-6265813:-	0.101585	0.468821
ACVRL1	chr12:52309284-52309819:+	0.0493765	0.030079
ACVRL1	chr12:52312899-52314542:+	0.0484348	0.0221012
LLGL1	chr17:18135890-18135985:+	0.040991	0.0722593
LLGL1	chr17:18137489-18137586:+	0.14898	0.0937849
LLGL1	chr17:18138851-18139920:+	0.0173956	0.0217347
LLGL1	chr17:18141087-18141380:+	0.0362678	0.0546154
LLGL1	chr17:18141528-18141769:+	0.0198822	0.0177351
LLGL1	chr17:18141923-18143891:+	0.0219403	0.0197145
LLGL1	chr17:18144187-18144764:+	0.0623348	0.0717297
LLGL1	chr17:18145029-18145198:+	0.0433527	0.0448974
LLGL1	chr17:18145313-18145479:+	0.0146023	0.0382437
LLGL1	chr17:18145592-18145821:+	0.0113491	0.012705
LLGL1	chr17:18146136-18147221:+	0.0124051	0.020355
NDUFB7	chr19:14677077-14677576:-	0.00263614	0.00255616
NDUFB7	chr19:14677745-14682700:-	0.0032332	0.00593751
RAB5A	chr3:20019895-20025199:+	0.00452316	0.00459471
RAB1A	chr2:65315824-65316072:-	0.0255307	0.0309708
RAB1A	chr2:65316204-65318116:-	0.0100545	0.0106452
RAB1A	chr2:65318212-65325104:-	0.00155396	0.00121157
PRKAR2A	chr3:48789151-48789608:-	0.0180142	0.0244256
PRKAR2A	chr3:48802511-48802680:-	0.01181	0.0124897
THAP6	chr4:76467762-76469537:+	0.520148	0.142588
THAP6	chr4:76469902-76472183:+	0.580266	0.577689
RHOT2	chr16:718411-718487:+	0.0710722	0.0835354
RHOT2	chr16:718569-718655:+	0.0612538	0.066455
RHOT2	chr16:718699-719552:+	0.0127106	0.0191045
RHOT2	chr16:719606-720122:+	0.0182671	0.0244179
RHOT2	chr16:720175-720248:+	0.0478916	0.0849872
RHOT2	chr16:720557-720674:+	0.051649	0.0713526
RHOT2	chr16:722002-722083:+	0.0544504	0.0468403
RHOT2	chr16:722181-722253:+	0.0321546	0.0920937
RHOT2	chr16:722384-722471:+	0.228313	0.367396
RHOT2	chr16:722566-722702:+	0.160459	0.294601
RHOT2	chr16:722825-722927:+	0.0733376	0.0283525
RHOT2	chr16:723130-723479:+	0.0350441	0.0344835
INSIG2	chr2:118864479-118864665:+	0.0506272	0.0514437
2020-03-07	chr2:160585686-160590401:+	0.0109822	0.027616
2020-03-07	chr2:160615846-160619390:+	0.0103071	0.00811003
2020-03-07	chr2:160619504-160621136:+	0.0241564	0.0169964
2020-03-07	chr2:160621185-160623794:+	0.0413286	0.0303007
RGN	chrX:46949390-46951076:+	0.0136908	0.0127968
RGN	chrX:46951208-46951459:+	0.15473	0.0562699
TIMELESS	chr12:56814918-56815134:-	0.090039	0.128144
TIMELESS	chr12:56815277-56815510:-	0.0310467	0.0370473
TIMELESS	chr12:56815593-56815682:-	0.133604	0.104605
TIMELESS	chr12:56822189-56822332:-	0.0575945	0.164492
PER1	chr17:8047194-8048068:-	0.0645575	0.142913
PER1	chr17:8050320-8050567:-	0.119826	0.0316974
PER1	chr17:8050896-8050991:-	0.315997	0.0606053
PER1	chr17:8051577-8051961:-	0.0132968	0.0494916
PER1	chr17:8052628-8052779:-	0.15205	0.0792063
PER1	chr17:8054163-8055654:-	0.196566	0.0740365
TSC2	chr16:2103453-2104296:+	0.0130723	0.0114724
TSC2	chr16:2105520-2106196:+	0.0149824	0.0221584
TSC2	chr16:2106245-2106644:+	0.00449066	0.0189541
TSC2	chr16:2110814-2111871:+	0.0270084	0.0553753
TSC2	chr16:2112009-2112497:+	0.0118953	0.0218044
TSC2	chr16:2112601-2112972:+	0.0199622	0.0173266
TSC2	chr16:2114428-2115519:+	0.0137687	0.0248696
TSC2	chr16:2121935-2122241:+	0.00598197	0.0908964
TSC2	chr16:2124390-2125799:+	0.0103974	0.0239332
TSC2	chr16:2126586-2127598:+	0.0159299	0.0274362
TSC2	chr16:2127727-2129032:+	0.0200336	0.0351069
TSC2	chr16:2131799-2132436:+	0.01558	0.0214394
TSC2	chr16:2132505-2133695:+	0.022129	0.0210768
TSC2	chr16:2133817-2134228:+	0.00931253	0.0390005
TSC2	chr16:2135027-2135230:+	0.0154364	0.0333305
TSC2	chr16:2135323-2136193:+	0.00413119	0.0148343
TSC2	chr16:2136380-2136732:+	0.0183972	0.0487869
TSC2	chr16:2136872-2137863:+	0.0063799	0.00996859
TSC2	chr16:2137942-2138048:+	0.00682249	0.0259294
TSC2	chr16:2138140-2138227:+	0.00632489	0.0375838
TSC2	chr16:2138326-2138446:+	0.0263434	0.0339033
TRUB2	chr9:131073302-131073807:-	0.00814042	0.00596223
TRUB2	chr9:131077907-131078100:-	0.0261544	0.0109639
TRUB2	chr9:131078175-131079430:-	0.0101713	0.00330749
TRUB2	chr9:131084009-131084134:-	0.0174851	0.0174642
TTC3	chr21:38445783-38455246:+	0.00720216	0.020847
TTC3	chr21:38468943-38480691:+	0.00686562	0.0119771
TTC3	chr21:38529516-38532000:+	0.00320776	0.00649232
TTC3	chr21:38568337-38569870:+	0.0041845	0.00683118
TTC3	chr21:38569997-38570182:+	0.0122574	0.0248736
TTC3	chr21:38570326-38572532:+	0.00378649	0.00499181
TTC3	chr21:38572625-38573740:+	0.00354403	0.00849853
YTHDF3	chr8:64081460-64081561:+	0.00447252	0.0124833
YTHDF3	chr8:64081670-64081945:+	0.029757	0.0192929
RAB3GAP1	chr2:135809895-135809999:+	0.0793325	0.0295346
RAB3GAP1	chr2:135911446-135920124:+	0.00333586	0.00541787
RAB3GAP1	chr2:135920421-135920555:+	0.0136292	0.00749999
MAPK12	chr22:50691909-50693625:-	0.105173	0.078528
MAPK12	chr22:50693799-50693881:-	0.0623314	0.0299949
MAPK12	chr22:50694123-50694238:-	0.0511856	0.0428792
MAPK12	chr22:50694310-50694513:-	0.152578	0.194214
MAPK12	chr22:50694628-50695027:-	0.0113359	0.00546696
MAPK12	chr22:50695075-50695363:-	0.069879	0.0677328
MAPK12	chr22:50695393-50695510:-	0.0402902	0.0522508
MAPK12	chr22:50695622-50696671:-	0.00904636	0.0279035
MAPK12	chr22:50699725-50699813:-	0.346303	0.388178
KLHL28	chr14:45430335-45431048:-	0.108323	0.0830812
MBIP	chr14:36780931-36781164:-	0.0202727	0.0284298
MBIP	chr14:36781230-36783717:-	0.011323	0.0219786
MBIP	chr14:36783814-36783896:-	0.0353911	0.0972212
MIR34AHG	chr1:9211894-9242065:-	0.0801259	0.226506
LINC01759	chr1:9242375-9243691:+	0.120835	0.0600673
LINC01759	chr1:9243866-9251451:+	0.0447686	0.0513668
TOP3B	chr22:22313065-22313503:-	0.0162533	0.0185022
TOP3B	chr22:22313604-22313958:-	0.0271833	0.058206
TOP3B	chr22:22314821-22316800:-	0.0232191	0.024352
TOP3B	chr22:22316974-22317118:-	0.119322	0.204587
TOP3B	chr22:22325433-22326248:-	0.0166222	0.0168694
TOP3B	chr22:22326323-22326983:-	0.00918621	0.00817475
TOP3B	chr22:22330179-22330352:-	0.0465931	0.106367
TOP3B	chr22:22330559-22336810:-	0.0428498	0.036428
DIS3L2	chr2:232995653-233001181:+	0.0255658	0.0168575
DIS3L2	chr2:233199209-233199340:+	0.134179	0.421635
DIS3L2	chr2:233201908-233208054:+	0.0623477	0.182352
ZNF451	chr6:56963939-56965400:+	0.0211466	0.0307431
ZNF451	chr6:57015660-57017018:+	0.0376059	0.0423352
ALG13	chrX:110924652-110924884:+	0.0096133	0.0744021
ALG13	chrX:110951621-110952192:+	0.121892	0.128636
ALG13	chrX:110952276-110954902:+	0.0462634	0.098222
ALG13	chrX:110954953-110955711:+	0.0736097	0.111752
ALG13	chrX:110970673-110970841:+	0.0536749	0.128783
B3GALNT1	chr3:160822522-160822572:-	0.13753	0.112514
CENPC	chr4:68374823-68378119:-	0.0388581	0.0463729
TBK1	chr12:64883899-64889262:+	0.00617524	0.00547474
TBK1	chr12:64889555-64890146:+	0.0105006	0.00769415
TBK1	chr12:64891534-64891747:+	0.0229717	0.050263
TBK1	chr12:64891819-64895109:+	0.0160113	0.0142642
PTPRU	chr1:29637292-29637967:+	0.0110875	0.00993251
PTPRU	chr1:29647337-29649882:+	0.0250711	0.0301543
ELMO2	chr20:44999164-44999990:-	0.00355219	0.00559131
ELMO2	chr20:45000098-45000217:-	0.0162867	0.00803279
ELMO2	chr20:45003079-45003174:-	0.0677684	0.0617877
ELMO2	chr20:45004009-45004306:-	0.00784579	0.0192131
ELMO2	chr20:45004429-45008891:-	0.00682217	0.00496254
SLC29A1	chr6:44197783-44198083:+	0.0189369	0.0245405
SLC29A1	chr6:44198218-44198304:+	0.0257695	0.026661
SLC29A1	chr6:44200165-44200543:+	0.0089648	0.0734794
SLC29A1	chr6:44200743-44201153:+	0.0161101	0.0136001
DNMT3A	chr2:25463319-25463508:-	0.0404116	0.0325872
DNMT3A	chr2:25470618-25470905:-	0.242115	0.190945
GABPB2	chr1:151043410-151045514:+	0.0186553	0.0743412
GABPB2	chr1:151060773-151060945:+	0.136759	0.050528
GABPB2	chr1:151091007-151096662:+	0.211387	0.139181
UTP18	chr17:49374364-49375142:+	0.00438148	0.00476342
ADIPOR1	chr1:202910829-202911152:-	0.0108064	0.0113217
ADIPOR1	chr1:202913073-202914110:-	0.00201722	0.00144297
ADIPOR1	chr1:202915738-202917431:-	0.00301336	0.0025198
ADIPOR1	chr1:202927112-202927312:-	0.00704296	0.011041
RRNAD1	chr1:156699007-156701782:+	0.0454237	0.0841831
RRNAD1	chr1:156701907-156702072:+	0.103808	0.246268
RRNAD1	chr1:156702839-156703168:+	0.0177156	0.0414103
RRNAD1	chr1:156703312-156703800:+	0.0927284	0.0324913
RRNAD1	chr1:156704285-156705516:+	0.021282	0.0286481
RRNAD1	chr1:156705701-156706423:+	0.100745	0.101712
GLCE	chr15:69559977-69560558:+	0.0548934	0.147093
RPUSD1	chr16:836377-836826:-	0.0517351	0.0365319
RPUSD1	chr16:836928-837067:-	0.0669828	0.0799741
RPUSD1	chr16:837179-837343:-	0.028386	0.016798
RPUSD1	chr16:837477-837555:-	0.121546	0.0936927
RPUSD1	chr16:837744-838255:-	0.0182278	0.0234321
KRT19	chr17:39680249-39680394:-	0.0372422	0.0316106
KRT19	chr17:39680792-39681094:-	0.0320618	0.0346053
KRT19	chr17:39681251-39681442:-	0.00510201	0.00502166
KRT19	chr17:39681525-39684079:-	0.00218866	0.00214058
PPIL3	chr2:201746211-201747064:-	0.00976996	0.00671075
PPIL3	chr2:201747158-201749984:-	0.00602798	0.00302009
PPIL3	chr2:201750090-201750420:-	0.0171561	0.0184405
PPIL3	chr2:201752408-201753678:-	0.026657	0.0199106
CCDC66	chr3:56605330-56605454:+	0.0482605	0.0932904
CCDC66	chr3:56605552-56606364:+	0.0294793	0.0133331
CCDC66	chr3:56652240-56653298:+	0.0195282	0.0101306
CCDC66	chr3:56653929-56655559:+	0.588639	0.581107
CACTIN	chr19:3612411-3613055:-	0.0530605	0.0527637
CACTIN	chr19:3613363-3613461:-	0.17377	0.211977
CACTIN	chr19:3613584-3614394:-	0.0415592	0.0580578
CACTIN	chr19:3614587-3618872:-	0.0296621	0.0262052
CACTIN	chr19:3620270-3620704:-	0.0163012	0.0285673
CACTIN	chr19:3620800-3623685:-	0.037012	0.0616837
PPP3CB	chr10:75198178-75199629:-	0.00583553	0.011017
PPP3CB	chr10:75230539-75230644:-	0.00551038	0.011757
PPP3CB	chr10:75236969-75238256:-	0.00870341	0.00361176
PPP3CB	chr10:75239726-75255562:-	0.00674063	0.010787
TACC1	chr8:38645261-38645623:+	0.0275567	0.0199554
TACC1	chr8:38645764-38646221:+	0.0112679	0.0183341
TACC1	chr8:38678153-38681507:+	0.00714062	0.00408107
TACC1	chr8:38681543-38682825:+	0.0118882	0.00711801
TACC1	chr8:38686088-38688642:+	0.00766831	0.00693756
TACC1	chr8:38700913-38704216:+	0.00261457	0.00327199
POFUT2	chr21:46697057-46698017:-	0.00380585	0.00187362
POFUT2	chr21:46698084-46702263:-	0.00466516	0.0129735
POFUT2	chr21:46702374-46703297:-	0.0168907	0.0116381
POFUT2	chr21:46703442-46705592:-	0.012607	0.00974058
CLEC16A	chr16:11097162-11114049:+	0.01912	0.0184684
CLEC16A	chr16:11260409-11272191:+	0.0726505	0.0404128
DNMBP	chr10:101637093-101639567:-	0.0128362	0.0157295
DNMBP	chr10:101640118-101643767:-	0.0102428	0.0152028
DNMBP	chr10:101643966-101645443:-	0.00805549	0.019673
DNMBP	chr10:101645623-101646056:-	0.0214221	0.0249247
DNMBP	chr10:101646389-101648581:-	0.0114425	0.00899365
DNMBP	chr10:101648710-101654702:-	0.00778676	0.00984938
EXOC7	chr17:74079831-74080086:-	0.0445114	0.080542
EXOC7	chr17:74080220-74080328:-	0.0270531	0.0235641
EXOC7	chr17:74081878-74082160:-	0.00777617	0.0149511
EXOC7	chr17:74083801-74084140:-	0.0148947	0.00770172
EXOC7	chr17:74084203-74084544:-	0.0287014	0.0207709
EXOC7	chr17:74085401-74086409:-	0.0171462	0.0276977
EXOC7	chr17:74086562-74087223:-	0.0174054	0.0280089
EXOC7	chr17:74087316-74090494:-	0.0139576	0.0211776
CRAT	chr9:131857891-131858276:-	0.0325452	0.0247457
CRAT	chr9:131860929-131862144:-	0.0071618	0.00514546
CRAT	chr9:131862968-131864161:-	0.0201188	0.018012
CRAT	chr9:131864336-131864678:-	0.0261468	0.0302241
CRAT	chr9:131870356-131871177:-	0.0226657	0.0175646
AK1	chr9:130630355-130630599:-	0.0395039	0.0324135
AK1	chr9:130635132-130635304:-	0.0178521	0.0225181
AK1	chr9:130635340-130635672:-	0.00950015	0.0124293
SEC31A	chr4:83740406-83742189:-	0.00107679	0.00154032
SEC31A	chr4:83742261-83745707:-	0.000742588	0.0009697
SEC31A	chr4:83745827-83748521:-	0.00113237	0.00138784
SEC31A	chr4:83748785-83750152:-	0.00295889	0.00230088
SEC31A	chr4:83750211-83763292:-	0.00178266	0.000822221
SEC31A	chr4:83763634-83765538:-	0.00240405	0.0018103
SEC31A	chr4:83765662-83769956:-	0.00317521	0.00264997
SEC31A	chr4:83782861-83783686:-	0.00527247	0.00381902
SEC31A	chr4:83783725-83784470:-	0.00493734	0.00229086
WNK4	chr17:40934948-40935954:+	0.110795	0.168594
WNK4	chr17:40936175-40936439:+	0.0526139	0.181843
WNK4	chr17:40936597-40937114:+	0.0988864	0.0981116
WNK4	chr17:40937203-40937283:+	0.177611	0.296786
WNK4	chr17:40937500-40939295:+	0.0600945	0.11532
WNK4	chr17:40940206-40940307:+	0.0620944	0.0888346
WNK4	chr17:40940815-40945609:+	0.0778773	0.160422
WNK4	chr17:40945747-40946631:+	0.0398274	0.0963081
WNK4	chr17:40946686-40946789:+	0.0359531	0.134881
WNK4	chr17:40947400-40947478:+	0.053891	0.160292
WNK4	chr17:40947539-40947642:+	0.0684078	0.15335
WNK4	chr17:40948051-40948140:+	0.145822	0.450128
WNK4	chr17:40948340-40948498:+	0.0989122	0.381712
WNK4	chr17:40948596-40948703:+	0.203376	0.51592
UBE2K	chr4:39776553-39779301:+	0.0328682	0.055271
UBE2K	chr4:39779430-39779979:+	0.116788	0.13374
CACNB3	chr12:49208336-49209356:+	0.0583601	0.0402913
CACNB3	chr12:49209511-49212253:+	0.0374483	0.0454597
CACNB3	chr12:49212757-49217126:+	0.0250565	0.0364268
CACNB3	chr12:49217586-49218040:+	0.019792	0.0145958
CACNB3	chr12:49218156-49218451:+	0.00854927	0.0286289
CACNB3	chr12:49218751-49218945:+	0.0187093	0.0384436
CACNB3	chr12:49219552-49220149:+	0.034484	0.0559047
CACNB3	chr12:49220301-49220541:+	0.0279241	0.0213394
CACNB3	chr12:49220906-49221367:+	0.0413685	0.0500826
ERMAP	chr1:43296204-43296438:+	0.0995231	0.138503
ERMAP	chr1:43296786-43300708:+	0.0291017	0.0910116
SSNA1	chr9:140083230-140083517:+	0.617727	0.657955
SSNA1	chr9:140083717-140084258:+	0.0188417	0.053091
RTCA	chr1:100732180-100733055:+	0.00518988	0.00957536
RTCA	chr1:100733094-100733707:+	0.0100728	0.0229987
RTCA	chr1:100739008-100740379:+	0.00811612	0.0109775
RTCA	chr1:100752759-100756958:+	0.00980209	0.00970516
EIF2D	chr1:206765177-206766967:-	0.00610842	0.00916159
EIF2D	chr1:206767142-206769066:-	0.00723889	0.0129862
EIF2D	chr1:206772446-206772816:-	0.00727947	0.00769366
EIF2D	chr1:206772966-206773086:-	0.0311769	0.0391796
EIF2D	chr1:206773190-206773616:-	0.0106359	0.0131471
EIF2D	chr1:206773662-206775689:-	0.00545111	0.00968442
EIF2D	chr1:206775807-206776304:-	0.00673281	0.00954956
MUTYH	chr1:45797521-45797694:-	0.515411	0.829067
MUTYH	chr1:45797758-45797837:-	0.566211	0.92472
MUTYH	chr1:45797982-45798062:-	0.125886	0.300831
MUTYH	chr1:45798160-45798245:-	0.271982	0.353525
MUTYH	chr1:45798359-45798434:-	0.309153	0.384529
MUTYH	chr1:45798506-45798589:-	0.175146	0.198735
MUTYH	chr1:45798631-45798768:-	0.0883485	0.120473
MUTYH	chr1:45804328-45805570:-	0.0622307	0.107873
SON	chr21:34929622-34929851:+	0.0095987	0.0108528
SON	chr21:34932081-34932182:+	0.0250126	0.0196101
SON	chr21:34941393-34944856:+	0.0133915	0.00882903
SON	chr21:34944936-34945613:+	0.0201181	0.0122069
LIMK2	chr22:31654412-31655106:+	0.0266195	0.0221895
LIMK2	chr22:31655216-31655874:+	0.0137035	0.0215473
LIMK2	chr22:31656063-31658119:+	0.0156439	0.0179463
LIMK2	chr22:31658225-31658580:+	0.0264292	0.0129858
LIMK2	chr22:31658777-31661931:+	0.0129983	0.0285943
LIMK2	chr22:31662118-31662969:+	0.018637	0.0307872
LIMK2	chr22:31671294-31672774:+	0.015058	0.013024
LIMK2	chr22:31673624-31674282:+	0.0281975	0.044118
RALY	chr20:32661441-32661624:+	0.0125761	0.0143997
RALY	chr20:32661672-32663679:+	0.00401221	0.0034372
RALY	chr20:32663846-32664507:+	0.00132034	0.00142247
RALY	chr20:32665051-32666310:+	0.00172915	0.00202471
RALY	chr20:32666359-32667715:+	0.00224561	0.00240408
ARID2	chr12:46123711-46123826:+	0.106532	0.0848637
WBP2	chr17:73843690-73843876:-	0.0144091	0.0177679
WBP2	chr17:73844011-73844650:-	0.00928039	0.00519118
WBP2	chr17:73844743-73845684:-	0.002116	0.00380044
CASC3	chr17:38323114-38323750:+	0.0150754	0.0198843
CASC3	chr17:38323865-38324102:+	0.01568	0.0146841
CASC3	chr17:38324201-38324455:+	0.0219532	0.0181825
CASC3	chr17:38324670-38325576:+	0.00963954	0.0138728
CASC3	chr17:38325915-38326699:+	0.0137695	0.017277
SERINC3	chr20:43124996-43126080:-	0.00592092	0.00380857
SERINC3	chr20:43129075-43129713:-	0.00689392	0.00378839
SERINC3	chr20:43129941-43132455:-	0.00860277	0.0117224
SERINC3	chr20:43132636-43133441:-	0.00681643	0.0053967
SERINC3	chr20:43138669-43139929:-	0.00174068	0.00181318
AES	chr19:3054038-3054117:-	0.00818393	0.0117912
AES	chr19:3054192-3055661:-	0.000688752	0.00062568
AES	chr19:3055724-3056309:-	0.0060025	0.00700333
AES	chr19:3056354-3057676:-	0.00280336	0.00236554
AES	chr19:3057740-3061157:-	0.000936765	0.00194648
AES	chr19:3061255-3062171:-	0.0341294	0.0336178
AES	chr19:3062371-3062697:-	0.00503499	0.0102077
DZIP1	chr13:96234567-96236989:-	0.0354216	0.0281192
DZIP1	chr13:96239983-96241407:-	0.00489984	0.00516533
DZIP1	chr13:96246340-96251618:-	0.0129343	0.0122169
DZIP1	chr13:96251678-96258256:-	0.00965931	0.00693663
DZIP1	chr13:96294109-96294247:-	0.424893	0.202528
DZIP1	chr13:96295511-96295854:-	0.0385468	0.0647016
DZIP1	chr13:96295952-96296630:-	0.0416435	0.0435799
DNAJC16	chr1:15892494-15892576:+	0.0823691	0.0482212
DNAJC16	chr1:15892905-15893593:+	0.0341467	0.092428
DNAJC16	chr1:15893764-15894272:+	0.0255633	0.0264703
DRAM2	chr1:111663315-111665237:-	0.00337929	0.00362062
DRAM2	chr1:111665265-111667363:-	0.00914927	0.00444002
DRAM2	chr1:111667503-111668848:-	0.00939997	0.00699484
DRAM2	chr1:111674190-111680144:-	0.00444636	0.00221824
DRAM2	chr1:111682333-111682659:-	0.0827204	0.0899397
CBLB	chr3:105389196-105389864:-	0.0271774	0.012649
CBLB	chr3:105389890-105391180:-	0.0233247	0.0124214
CBLB	chr3:105586435-105587012:-	0.0788562	0.0399272
CBLB	chr3:105587225-105587375:-	0.0808889	0.112053
CBLB	chr3:105587403-105587579:-	0.0689394	0.0588081
TJP2	chr9:71861706-71862927:+	0.00906621	0.0146412
REV1	chr2:100017815-100018706:-	0.128039	0.187614
REV1	chr2:100019263-100019351:-	0.43432	0.641071
REV1	chr2:100019569-100020157:-	0.128875	0.211862
REV1	chr2:100020278-100020906:-	0.0657917	0.18561
REV1	chr2:100021140-100022371:-	0.0704474	0.168934
REV1	chr2:100022568-100022786:-	0.100072	0.414862
REV1	chr2:100040742-100041234:-	0.0217343	0.0775711
MTMR1	chrX:149904172-149905066:+	0.0520961	0.0321739
MINDY3	chr10:15821140-15824153:-	0.0109769	0.0154493
MINDY3	chr10:15824225-15828559:-	0.00825471	0.0124645
MINDY3	chr10:15828647-15831245:-	0.00274861	0.0125889
MINDY3	chr10:15880278-15883424:-	0.0041441	0.0145024
WAPL	chr10:88197365-88197676:-	0.0116076	0.0049128
USP19	chr3:49146618-49147616:-	0.0218992	0.0262207
USP19	chr3:49148037-49148143:-	0.0361361	0.0774608
USP19	chr3:49149481-49149716:-	0.0275614	0.0259781
USP19	chr3:49149835-49149921:-	0.0617273	0.0774516
USP19	chr3:49151526-49151606:-	0.0529957	0.118655
USP19	chr3:49152306-49152391:-	0.0761908	0.0799184
USP19	chr3:49152550-49152660:-	0.0804268	0.120491
USP19	chr3:49152794-49152876:-	0.128456	0.0356422
USP19	chr3:49153377-49153479:-	0.114063	0.0523231
USP19	chr3:49154040-49154153:-	0.114405	0.152208
USP19	chr3:49154376-49154491:-	0.0954352	0.110468
PTK2	chr8:141669777-141675015:-	0.00335667	0.0037025
PTK2	chr8:141760508-141762152:-	0.00318246	0.00341689
PTK2	chr8:141993741-141993940:-	0.0225668	0.0312746
CROCCP2	chr1:16945598-16946339:-	0.224596	0.238869
CROCCP2	chr1:16946533-16952269:-	0.154847	0.230974
CROCCP2	chr1:16952500-16952847:-	0.0406095	0.130045
CROCCP2	chr1:16952994-16953639:-	0.065421	0.0441429
LOC105376805	chr1:17215280-17215710:-	0.280952	0.265826
TCF4	chr18:52896307-52899739:-	0.0203654	0.0138157
POLI	chr18:51796402-51797729:+	0.0796477	0.074585
TCTEX1D2	chr3:196022940-196033813:-	0.00517759	0.00501666
TP53INP2	chr20:33292582-33293161:+	0.0395165	0.0355582
TP53INP2	chr20:33293278-33296494:+	0.010947	0.0134465
TP53INP2	chr20:33296667-33297039:+	0.032752	0.0228415
PRDX3	chr10:120928854-120931893:-	0.00429517	0.00700958
PRDX3	chr10:120931997-120933248:-	0.00519898	0.00489733
PRDX3	chr10:120933384-120933962:-	0.00450099	0.00163894
PRDX3	chr10:120934104-120936532:-	0.00307761	0.00245491
ARHGEF10L	chr1:17958961-17961042:+	0.033812	0.0317752
ARHGEF10L	chr1:17966476-17966696:+	0.00782837	0.0228805
ARHGEF10L	chr1:18014242-18021652:+	0.0174185	0.023552
PIGG	chr4:494959-499506:+	0.00516112	0.0217248
PIGG	chr4:509974-510127:+	0.0384438	0.0206472
PIGG	chr4:510265-514844:+	0.00477114	0.0116091
PIGG	chr4:516632-517247:+	0.00997471	0.0189079
PIGG	chr4:517702-520827:+	0.0160666	0.0697998
PIGG	chr4:521276-524224:+	0.0152253	0.0156724
PIGG	chr4:524534-527606:+	0.0240513	0.0347423
PIGG	chr4:527770-530144:+	0.0118501	0.0515012
PIGG	chr4:530777-532941:+	0.0181933	0.0507052
LARP6	chr15:71144059-71145685:-	0.00889246	0.00761689
LARP6	chr15:71145797-71146227:-	0.0299348	0.0244692
C5orf22	chr5:31541118-31541387:+	0.0262836	0.04428
C5orf22	chr5:31545819-31551399:+	0.0105138	0.0108007
ZNF415	chr19:53619177-53619565:-	0.0176469	0.017707
ZNF415	chr19:53632962-53636001:-	0.0274388	0.0523893
MIS18BP1	chr14:45673656-45675285:-	0.0128962	0.0477533
MIS18BP1	chr14:45675373-45679582:-	0.0263844	0.0550889
LOC101927895	chr1:19537053-19556340:+	0.827832	0.929109
PFKM	chr12:48499202-48499403:+	0.082794	0.0876598
PFKM	chr12:48499593-48499655:+	0.0811222	0.137477
PFKM	chr12:48529166-48531503:+	0.00859715	0.0144569
PFKM	chr12:48534654-48535093:+	0.00664804	0.0112503
PFKM	chr12:48535164-48535522:+	0.00791308	0.0145011
PFKM	chr12:48535610-48535696:+	0.058089	0.0358897
PFKM	chr12:48535849-48536564:+	0.00575434	0.00640319
PFKM	chr12:48536729-48537535:+	0.00433585	0.0106877
PFKM	chr12:48537597-48537828:+	0.0140586	0.0170799
PFKM	chr12:48538913-48538992:+	0.033195	0.0174505
TMEM9B	chr11:8970022-8974749:-	0.00578431	0.00491464
TMEM9B	chr11:8986320-8986436:-	0.0534484	0.066681
PQLC2	chr1:19653117-19653720:+	0.0215705	0.0150272
PQLC2	chr1:19653906-19655065:+	0.0823199	0.123964
PQLC2	chr1:19655794-19657716:+	0.0539447	0.0284246
BCAT2	chr19:49299975-49300193:-	0.050401	0.0489751
BCAT2	chr19:49300590-49302931:-	0.00678918	0.0135062
BCAT2	chr19:49309974-49310256:-	0.00762762	0.00785222
BCAT2	chr19:49310331-49311012:-	0.0105286	0.032801
BCAT2	chr19:49311493-49314240:-	0.00654286	0.0220232
BAK1	chr6:33541684-33541810:-	0.126341	0.234507
BAK1	chr6:33541991-33543074:-	0.0164884	0.0727107
BAK1	chr6:33543705-33545311:-	0.0109874	0.00631925
BACH1	chr21:30671274-30671736:+	0.223494	0.078907
IKBKG	chrX:153780404-153784379:+	0.00560271	0.00765197
IKBKG	chrX:153792235-153792533:+	0.0087364	0.0054644
AP1G2	chr14:24029059-24029146:-	0.728853	0.615414
AP1G2	chr14:24029245-24029463:-	0.428408	0.762034
AP1G2	chr14:24029627-24030504:-	0.408417	0.444172
AP1G2	chr14:24030640-24030720:-	0.570141	0.815474
AP1G2	chr14:24030844-24031170:-	0.546949	0.675207
AP1G2	chr14:24031275-24031496:-	0.406287	0.401163
AP1G2	chr14:24031624-24031712:-	0.566505	0.469163
AP1G2	chr14:24031802-24032408:-	0.280072	0.245096
AP1G2	chr14:24032491-24032588:-	0.677663	0.659781
AP1G2	chr14:24032711-24032792:-	0.622136	0.629219
AP1G2	chr14:24032847-24032924:-	0.273947	0.401181
AP1G2	chr14:24033430-24033541:-	0.238435	0.487334
AP1G2	chr14:24033597-24033770:-	0.176868	0.212811
AP1G2	chr14:24033869-24034327:-	0.231726	0.249341
AP1G2	chr14:24034408-24034814:-	0.342023	0.343634
AP1G2	chr14:24035369-24035486:-	0.948748	0.886411
AP1G2	chr14:24035895-24036319:-	0.887661	0.900313
AP1G2	chr14:24036528-24036659:-	0.960592	0.724357
AP1G2	chr14:24036733-24036805:-	0.808603	0.893296
APPBP2	chr17:58533742-58538023:-	0.00675974	0.00909451
WDR5	chr9:137005933-137006631:+	0.0114294	0.0046187
WDR5	chr9:137019663-137020461:+	0.0021834	0.00535733
WDR5	chr9:137020495-137020814:+	0.0117065	0.0165697
WDR5	chr9:137021715-137023014:+	0.01162	0.00858194
CARD9	chr9:139259011-139259592:-	0.0145549	0.0152369
CARD9	chr9:139259669-139261251:-	0.0575289	0.0801138
CARD9	chr9:139261297-139261667:-	0.013999	0.10562
CARD9	chr9:139261709-139262088:-	0.0991499	0.0861382
CARD9	chr9:139262280-139264201:-	0.0690052	0.0473974
CARD9	chr9:139264327-139264745:-	0.153125	0.217433
CARD9	chr9:139264889-139264973:-	0.248447	0.569561
CARD9	chr9:139265153-139265292:-	0.217611	0.166682
CARD9	chr9:139266546-139267983:-	0.213623	0.0855407
CTDP1	chr18:77489069-77496354:+	0.0212568	0.0437949
CDC42	chr1:22413041-22413161:+	0.0291319	0.0288081
CDC42	chr1:22413359-22416435:+	0.00061272	0.000878145
CDC42	chr1:22417296-22417920:+	0.00527	0.00587883
FAM49B	chr8:130861615-130863080:-	0.00532245	0.00554296
TBX4	chr17:59534037-59534897:+	0.0446885	0.0217643
TBX4	chr17:59557680-59560257:+	0.0402363	0.0524606
LSS	chr21:47608735-47609037:-	0.0176757	0.0122442
LSS	chr21:47615670-47616115:-	0.0056005	0.0121272
LSS	chr21:47627491-47628164:-	0.00871348	0.00554387
LSS	chr21:47630658-47632938:-	0.00267128	0.00361856
LSS	chr21:47635707-47636302:-	0.00759767	0.0144092
LSS	chr21:47641889-47642543:-	0.00697705	0.00856294
LSS	chr21:47642652-47647465:-	0.00644548	0.0105577
LRPAP1	chr4:3526778-3533709:-	0.00211221	0.00246061
TP53	chr17:7573008-7573926:-	0.00985944	0.0172628
TP53	chr17:7576657-7576852:-	0.00203606	0.0057552
TP53	chr17:7577608-7578176:-	0.011584	0.00676721
CTSZ	chr20:57570814-57571693:-	0.0132232	0.0132269
CTSZ	chr20:57571856-57572657:-	0.00264107	0.00367233
CTSZ	chr20:57572808-57576519:-	0.00125732	0.00126791
HSP90AB1	chr6:44214932-44216353:+	0.000896976	0.0010049
HSP90AB1	chr6:44216513-44217113:+	0.00307456	0.00278112
HSP90AB1	chr6:44217320-44217411:+	0.0311517	0.030214
HSP90AB1	chr6:44217571-44217757:+	0.0203687	0.0228718
HSP90AB1	chr6:44217891-44218027:+	0.00562013	0.00447855
HSP90AB1	chr6:44218336-44218784:+	0.00702028	0.00588123
HSP90AB1	chr6:44218950-44219154:+	0.00107633	0.000773974
HSP90AB1	chr6:44219345-44219473:+	0.014949	0.0140936
HSP90AB1	chr6:44219621-44219735:+	0.0264962	0.0272303
HSP90AB1	chr6:44220004-44220781:+	0.0106632	0.0104556
HSP90AB1	chr6:44221115-44221225:+	0.0574337	0.0630386
NBPF3	chr1:21771712-21779865:+	0.0144285	0.0174527
NBPF3	chr1:21779923-21792579:+	0.0472444	0.0511065
NBPF3	chr1:21792649-21793488:+	0.0483336	0.028491
NBPF3	chr1:21793802-21794933:+	0.031873	0.0313664
NBPF3	chr1:21799408-21799872:+	0.047223	0.0356409
NBPF3	chr1:21807474-21808089:+	0.010168	0.00448873
NR2C1	chr12:95451419-95451506:-	0.243872	0.240886
NR2C1	chr12:95451654-95452085:-	0.109256	0.166061
STK25	chr2:242435949-242437030:-	0.002511	0.00273918
STK25	chr2:242437764-242438053:-	0.00992388	0.00822075
STK25	chr2:242438829-242439587:-	0.0305405	0.0292658
STK25	chr2:242440211-242440892:-	0.0103381	0.0236554
STK25	chr2:242441123-242447420:-	0.00364523	0.00877405
CPSF2	chr14:92624228-92625326:+	0.0103097	0.00673659
CPSF2	chr14:92627590-92627995:+	0.00201316	0.00367388
FANCA	chr16:89805961-89806401:-	0.663003	0.716443
FANCA	chr16:89836667-89836971:-	0.0731304	0.261458
FANCA	chr16:89877210-89877336:-	0.0528036	0.0331298
C2CD5	chr12:22611519-22612425:-	0.0529126	0.0599452
FN1	chr2:216226349-216226691:-	0.000513735	0.000686604
FN1	chr2:216226802-216229601:-	0.000957892	0.000962953
FN1	chr2:216229708-216230227:-	0.00030045	0.000238654
FN1	chr2:216230353-216232585:-	0.000728539	0.000586067
FN1	chr2:216232750-216235016:-	0.00104002	0.000975523
FN1	chr2:216235155-216236631:-	0.00239116	0.00237391
FN1	chr2:216237098-216238044:-	0.00208254	0.00211389
FN1	chr2:216238134-216239936:-	0.00179419	0.00169338
FN1	chr2:216240116-216240351:-	0.00847467	0.0087926
FN1	chr2:216240441-216241220:-	0.00196261	0.00224181
FN1	chr2:216244040-216245533:-	0.00325012	0.00323367
FN1	chr2:216245803-216246934:-	0.00157918	0.00203137
FN1	chr2:216247048-216248050:-	0.00258908	0.00225055
FN1	chr2:216248206-216248742:-	0.00552406	0.00457962
FN1	chr2:216248907-216249582:-	0.0243534	0.0228367
FN1	chr2:216249699-216251411:-	0.00125744	0.00122668
FN1	chr2:216253024-216256354:-	0.000192953	0.000182759
FN1	chr2:216256537-216257653:-	0.00119431	0.00174002
FN1	chr2:216257926-216259250:-	0.000611136	0.000604589
FN1	chr2:216261946-216262402:-	0.000197485	0.000313727
FN1	chr2:216269378-216270960:-	0.000419296	0.000308152
FN1	chr2:216272044-216272830:-	0.00754774	0.0075364
FN1	chr2:216272920-216273020:-	0.0189802	0.0217834
FN1	chr2:216273149-216274285:-	0.0019274	0.00163468
FN1	chr2:216274462-216274656:-	0.0264326	0.0273734
FN1	chr2:216274837-216279383:-	0.000634909	0.000492485
FN1	chr2:216285524-216286813:-	0.00241166	0.00241288
FN1	chr2:216286966-216288072:-	0.000801906	0.00079713
FN1	chr2:216288249-216288868:-	0.0171435	0.017146
FN1	chr2:216289048-216289816:-	0.00402489	0.00272521
FN1	chr2:216290008-216292902:-	0.0019168	0.00200031
FN1	chr2:216293061-216295437:-	0.000329233	0.000301084
FN1	chr2:216295575-216296555:-	0.00266472	0.00303444
FN1	chr2:216296687-216298046:-	0.000828024	0.00128535
FN1	chr2:216298184-216299418:-	0.00134829	0.0012832
FN1	chr2:216299547-216300377:-	0.000772127	0.0010268
DBNL	chr7:44084419-44089823:+	0.00517461	0.00863395
DBNL	chr7:44091541-44092465:+	0.0111366	0.0146434
DBNL	chr7:44097458-44097727:+	0.00930747	0.0121219
DBNL	chr7:44097879-44098027:+	0.0202061	0.0189366
DBNL	chr7:44098079-44098476:+	0.00258018	0.0113709
DBNL	chr7:44099048-44099141:+	0.0399459	0.0520326
HSPB7	chr1:16343717-16344255:-	0.00828861	0.00361015
TPM3	chr1:154131524-154134288:-	0.000477509	0.000472781
TPM3	chr1:154142945-154143124:-	0.0293367	0.0276482
TPM3	chr1:154143187-154143888:-	0.00513285	0.00452063
TPM3	chr1:154143964-154144504:-	0.00118663	0.000951612
TPM3	chr1:154144580-154145383:-	0.00135424	0.00109131
TPM3	chr1:154148724-154150589:-	0.00234187	0.00297819
TPM3	chr1:154150697-154155463:-	0.00262098	0.00234322
ZNF133	chr20:18269248-18270542:+	0.0846758	0.113353
ZNF133	chr20:18270718-18278628:+	0.0536625	0.0975888
ZNF133	chr20:18278706-18278932:+	0.163488	0.124289
ZNF133	chr20:18279108-18285651:+	0.113856	0.0787936
ZNF133	chr20:18285822-18286311:+	0.291162	0.259454
ZNF133	chr20:18286451-18286914:+	0.284183	0.110424
DCAF4	chr14:73408532-73409701:+	0.0123286	0.0138042
DCAF4	chr14:73423208-73425319:+	0.0139658	0.016365
DCAF4	chr14:73426357-73427305:+	0.0172772	0.0207412
CREM	chr10:35416121-35416384:+	0.131745	0.0327336
CREM	chr10:35499678-35500181:+	0.0224979	0.0122962
ZMYM1	chr1:35563167-35569895:+	0.12238	0.180476
LINC00339	chr1:22352136-22353906:+	0.121442	0.232322
LINC00339	chr1:22354027-22356772:+	0.164935	0.181782
TIA1	chr2:70441626-70442256:-	0.0274417	0.021068
TIA1	chr2:70442365-70442502:-	0.0233601	0.0343839
TIA1	chr2:70442626-70443250:-	0.0191684	0.0180169
TIA1	chr2:70443424-70443535:-	0.064106	0.0493958
TIA1	chr2:70443631-70443803:-	0.00760911	0.0197967
TIA1	chr2:70444126-70451552:-	0.005393	0.00762815
TIA1	chr2:70451761-70452459:-	0.017294	0.00588688
TIA1	chr2:70452525-70452596:-	0.0744803	0.0317496
TIA1	chr2:70452700-70454866:-	0.00984898	0.002853
TIA1	chr2:70454954-70455475:-	0.0129608	0.00747004
TIA1	chr2:70455594-70456190:-	0.0211486	0.00934026
TIA1	chr2:70456223-70456395:-	0.0257167	0.0301845
GUK1	chr1:228328064-228328824:+	0.0075513	0.009095
GUK1	chr1:228328989-228332403:+	0.00685844	0.0136554
GUK1	chr1:228332453-228333211:+	0.0192866	0.0210463
GUK1	chr1:228333325-228333726:+	0.00723815	0.012185
GUK1	chr1:228333768-228334542:+	0.00484156	0.0060301
GUK1	chr1:228334639-228335106:+	0.00211503	0.00319574
GUK1	chr1:228335245-228335315:+	0.0533123	0.0608178
GUK1	chr1:228335400-228336071:+	0.00455717	0.00576396
GUK1	chr1:228336157-228336365:+	0.0253148	0.0241466
AP2A2	chr11:988689-992502:+	0.00316157	0.00365232
AP2A2	chr11:992685-993283:+	0.0121191	0.016804
AP2A2	chr11:993381-993753:+	0.00651017	0.0087065
AP2A2	chr11:1003804-1006527:+	0.00355031	0.00437543
AP2A2	chr11:1006617-1008011:+	0.00749147	0.00773073
AP2A2	chr11:1008135-1009099:+	0.0143369	0.0108687
TBC1D5	chr3:17782399-17783972:-	0.0406562	0.104714
C8orf33	chr8:146278283-146278447:+	0.0282663	0.0402739
UBE2Z	chr17:46986182-46988169:+	0.0148611	0.016605
UBE2Z	chr17:46988242-46990195:+	0.00473252	0.00504195
UBE2Z	chr17:46990383-46993437:+	0.00360407	0.00360144
UBE2Z	chr17:47000299-47004325:+	0.0042273	0.00473234
PYCR3	chr8:144688324-144688636:-	0.0304236	0.0276286
PYCR3	chr8:144688849-144689122:-	0.0234249	0.0220768
PYCR3	chr8:144689302-144690231:-	0.0114344	0.00959192
MPPE1	chr18:11884626-11884877:-	0.0660434	0.0901933
MPPE1	chr18:11885042-11885674:-	0.0373295	0.0786
MPPE1	chr18:11885815-11886497:-	0.0130584	0.0392593
MPPE1	chr18:11886620-11886711:-	0.048504	0.109148
MPPE1	chr18:11886780-11886915:-	0.0590829	0.0804712
C5orf42	chr5:37121886-37122531:-	0.0234425	0.00631539
TVP23B	chr17:18692364-18692665:+	0.0117314	0.0117446
TVP23B	chr17:18692748-18694208:+	0.00250135	0.00130139
MEF2A	chr15:100105874-100106132:+	0.117738	0.138759
MEF2A	chr15:100211659-100211724:+	0.0698313	0.0903363
PABPC1L	chr20:43559367-43560202:+	0.231642	0.269816
PABPC1L	chr20:43565371-43565534:+	0.109058	0.157
PABPC1L	chr20:43565617-43566701:+	0.0422401	0.0482449
PABPC1L	chr20:43566832-43567314:+	0.0392469	0.0877705
PABPC1L	chr20:43567389-43567766:+	0.0872837	0.119198
POLR3GL	chr1:145457104-145457235:-	0.0356107	0.0242122
POLR3GL	chr1:145457309-145457547:-	0.0111214	0.0113379
PPID	chr4:159630976-159631779:-	0.0161262	0.012233
PPID	chr4:159631822-159631913:-	0.0291533	0.0120871
PPID	chr4:159640438-159642494:-	0.0022468	0.0017286
PGPEP1	chr19:18468425-18474200:+	0.00775104	0.00668532
MAP1S	chr19:17835017-17835857:+	0.00600439	0.0081746
MAP1S	chr19:17838981-17844001:+	0.00650032	0.00882401
MAP1S	chr19:17844237-17845081:+	0.0153778	0.020752
ERI3	chr1:44818597-44820563:-	0.00387321	0.00388054
TEDC1	chr14:105963780-105964134:+	0.0252172	0.0740063
ALG9	chr11:111728460-111730885:-	0.00925314	0.0058142
ALG9	chr11:111731028-111731269:-	0.0311627	0.0175446
TMEM25	chr11:118401949-118402489:+	0.00765432	0.00622537
TMEM25	chr11:118402586-118402864:+	0.0100398	0.00560245
TMEM25	chr11:118403176-118403631:+	0.00280956	0.00400776
TMEM25	chr11:118403922-118404134:+	0.00974843	0.00519705
TMEM25	chr11:118404266-118404571:+	0.00598572	0.00418515
NXN	chr17:704371-706921:-	0.00381448	0.00548804
NXN	chr17:707046-708307:-	0.00381464	0.00246478
JAM3	chr11:134014889-134015840:+	0.00832264	0.0124093
JAM3	chr11:134015940-134018441:+	0.00320812	0.00718257
JAM3	chr11:134018571-134018658:+	0.0207077	0.0235125
MBD1	chr18:47794033-47795215:-	0.0201333	0.0116495
MBD1	chr18:47796455-47797411:-	0.176105	0.0821218
MBD1	chr18:47797910-47799046:-	0.085986	0.0547005
MBD1	chr18:47799108-47799193:-	0.0744501	0.124885
MBD1	chr18:47799325-47799703:-	0.0224186	0.016535
MBD1	chr18:47799841-47799933:-	0.0906178	0.0938412
MBD1	chr18:47800723-47801346:-	0.00424498	0.00683322
MBD1	chr18:47801415-47801498:-	0.0158499	0.0389437
MBD1	chr18:47801814-47801969:-	0.0157129	0.0345956
MBD1	chr18:47802098-47802204:-	0.0418578	0.031745
MBD1	chr18:47802351-47802747:-	0.0121581	0.0232596
MBD1	chr18:47803114-47803201:-	0.0448129	0.0447368
SRA1	chr5:139930496-139930645:-	0.0605776	0.0685232
SRA1	chr5:139930754-139931566:-	0.00667166	0.0062616
SRA1	chr5:139931769-139936731:-	0.00277092	0.00272199
TOR1AIP2	chr1:179825305-179826956:-	0.0127102	0.00953357
TOR1AIP2	chr1:179834989-179837942:-	0.0151476	0.0158086
TOR1AIP2	chr1:179837975-179846373:-	0.0131802	0.0113404
TOR1AIP2	chr1:179846508-179846827:-	0.0129892	0.0180563
DBNDD1	chr16:90085963-90086135:-	0.160173	0.131115
GPX7	chr1:53068219-53072355:+	0.0101247	0.00949762
GPX7	chr1:53072617-53073933:+	0.0155552	0.0129399
BRPF3	chr6:36177692-36177992:+	0.0447991	0.0519313
BRPF3	chr6:36178305-36179034:+	0.0515488	0.0538149
BRPF3	chr6:36196833-36198202:+	0.0696831	0.0935973
DESI1	chr22:41997194-41999262:-	0.0111127	0.0157185
DESI1	chr22:42000157-42003265:-	0.00278602	0.00320741
DESI1	chr22:42003335-42003843:-	0.00635109	0.00724786
RRP7A	chr22:42910310-42910687:-	0.0101925	0.0204583
RRP7A	chr22:42912142-42914010:-	0.00750983	0.01138
RRP7A	chr22:42914153-42915719:-	0.00988536	0.0227321
MMADHC	chr2:150427685-150432224:-	0.00163002	0.00176793
MMADHC	chr2:150443663-150444177:-	0.0205271	0.0135991
ERLEC1	chr2:54041757-54041996:+	0.00680148	0.00927158
ERLEC1	chr2:54042072-54045034:+	0.0022228	0.00228249
GHDC	chr17:40341939-40342202:-	0.0823982	0.154847
GHDC	chr17:40342377-40342641:-	0.0212261	0.119004
GHDC	chr17:40342775-40342849:-	0.0820764	0.0962289
GHDC	chr17:40344760-40344923:-	0.0164743	0.0350643
GHDC	chr17:40345045-40345334:-	0.152278	0.0482052
PLPP5	chr8:38122122-38122257:-	0.0551754	0.146429
PLPP5	chr8:38122467-38123658:-	0.0354195	0.112542
PLPP5	chr8:38123829-38124497:-	0.00816777	0.00537273
PLPP5	chr8:38124909-38125123:-	0.0205989	0.0279889
PLPP5	chr8:38125250-38125414:-	0.0365177	0.0340278
PLPP5	chr8:38125590-38125888:-	0.0519202	0.156885
PLPP5	chr8:38125979-38126312:-	0.0552443	0.0694436
PLPP5	chr8:38126508-38126643:-	0.0475589	0.0846134
DOT1L	chr19:2199938-2202698:+	0.0222965	0.0155758
DOT1L	chr19:2206796-2207572:+	0.0368838	0.0567659
DOT1L	chr19:2217089-2217770:+	0.0336436	0.0320018
DOT1L	chr19:2223485-2225386:+	0.0186368	0.00646191
DOT1L	chr19:2227126-2229783:+	0.0635377	0.0635419
MRPL38	chr17:73895067-73895238:-	0.0120067	0.0157709
MRPL38	chr17:73895375-73895596:-	0.0104145	0.00946356
MRPL38	chr17:73895755-73897062:-	0.00757649	0.0171868
MRPL38	chr17:73897108-73897281:-	0.0186827	0.0174229
MRPL38	chr17:73897354-73897792:-	0.026458	0.0420377
MRPL38	chr17:73898235-73900620:-	0.00500893	0.00287816
MRPL38	chr17:73900800-73900889:-	0.0391547	0.0246602
MRPL41	chr9:140446430-140446525:+	0.151642	0.148976
NIPAL3	chr1:24740264-24742239:+	0.0102385	0.00705753
NIPAL3	chr1:24742394-24742514:+	0.0445379	0.0482192
NIPAL3	chr1:24746130-24759593:+	0.00594251	0.00403317
NIPAL3	chr1:24759703-24766579:+	0.00494444	0.004539
NIPAL3	chr1:24779994-24780543:+	0.00614497	0.00805845
NIPAL3	chr1:24787034-24790515:+	0.00416945	0.0029335
NIPAL3	chr1:24790610-24792493:+	0.00385395	0.0031094
EIF5A	chr17:7211432-7211693:+	0.00652949	0.00949085
EIF5A	chr17:7211894-7212933:+	0.00393014	0.00445938
EIF5A	chr17:7213119-7214336:+	0.0035423	0.00386972
EIF5A	chr17:7214441-7214668:+	0.00237863	0.00236363
EIF5A	chr17:7214800-7214896:+	0.018339	0.0206866
EIF5A	chr17:7214970-7215140:+	0.0247166	0.025713
EIF5	chr14:103800597-103800725:+	0.368796	0.384085
EIF5	chr14:103800934-103801197:+	0.00894956	0.00621792
EIF5	chr14:103801522-103801989:+	0.0192598	0.0192109
EIF5	chr14:103802269-103802372:+	0.00815824	0.0201738
EIF5	chr14:103802454-103803013:+	0.00172085	0.00202986
EIF5	chr14:103804809-103805071:+	0.0190233	0.0168855
EIF5	chr14:103806898-103807299:+	0.0360198	0.0338275
ZNF383	chr19:37709231-37710177:+	0.104622	0.0289119
ZNF383	chr19:37710392-37710500:+	0.458206	0.0344555
ZNF383	chr19:37726577-37726880:+	0.0556034	0.0393476
PFKP	chr10:3110212-3110818:+	0.00854783	0.00797292
PFKP	chr10:3111113-3111380:+	0.012926	0.0237452
PFKP	chr10:3146136-3146800:+	0.00361763	0.00348539
PFKP	chr10:3147351-3147584:+	0.00916346	0.0219229
PFKP	chr10:3162236-3172010:+	0.00481227	0.00578945
PFKP	chr10:3172175-3174571:+	0.00148342	0.00236743
PFKP	chr10:3178030-3178641:+	0.0104033	0.013079
PRMT1	chr19:50187326-50188010:+	0.00407561	0.00415568
PRMT1	chr19:50188098-50188178:+	0.0132535	0.0259199
PRMT1	chr19:50188294-50189349:+	0.00494987	0.00943596
PRMT1	chr19:50189983-50191418:+	0.00194109	0.0100927
GPATCH2L	chr14:76637541-76638185:+	0.00728238	0.0107372
GPATCH2L	chr14:76662739-76664011:+	0.131347	0.0893844
GPATCH2L	chr14:76665823-76666222:+	0.0355031	0.0347049
GPATCH2L	chr14:76666642-76668033:+	0.0241866	0.0209949
ACP5	chr19:11687403-11687530:-	0.10215	0.0909213
RSRP1	chr1:25569196-25570040:-	0.00733222	0.00330204
RSRP1	chr1:25571792-25572934:-	0.0152755	0.00337909
RSRP1	chr1:25631312-25633052:-	0.0175424	0.0153715
ZSCAN30	chr18:32834345-32843476:-	0.203947	0.159464
MICAL2	chr11:12237866-12241747:+	0.0108235	0.00798633
MICAL2	chr11:12263979-12264217:+	0.00623512	0.0148126
MICAL2	chr11:12264319-12265533:+	0.0034785	0.00846378
MICAL2	chr11:12270793-12277189:+	0.0033012	0.0118274
MICAL2	chr11:12277297-12278331:+	0.00750852	0.0249701
PYCARD	chr16:31213162-31213467:-	0.0247018	0.0551403
PYCARD	chr16:31213524-31213737:-	0.0353711	0.0404731
MED14	chrX:40511131-40513615:-	0.0395345	0.0620975
NRBP1	chr2:27651049-27651184:+	0.166438	0.146731
NRBP1	chr2:27657629-27657999:+	0.00681666	0.0144793
NRBP1	chr2:27658094-27658589:+	0.0049986	0.0157301
NRBP1	chr2:27658613-27659619:+	0.00415391	0.0166396
NRBP1	chr2:27659703-27659913:+	0.011033	0.0135742
NRBP1	chr2:27660227-27662632:+	0.0050583	0.00357201
NRBP1	chr2:27662765-27663269:+	0.00149367	0.00129263
NRBP1	chr2:27663569-27663671:+	0.0276983	0.0199713
NRBP1	chr2:27664047-27664133:+	0.00202604	0.00482251
NRBP1	chr2:27664197-27664433:+	0.00207019	0.00338415
PAQR7	chr1:26190352-26197099:-	0.016288	0.0142755
TACC3	chr4:1730514-1732613:+	0.0162691	0.0246237
TACC3	chr4:1737561-1738967:+	0.0042914	0.0150902
TACC3	chr4:1739055-1739324:+	0.0114239	0.036384
TACC3	chr4:1739429-1741428:+	0.0102872	0.0330538
TACC3	chr4:1741505-1741685:+	0.02764	0.0281086
TACC3	chr4:1741729-1742552:+	0.00783956	0.00914042
TACC3	chr4:1742713-1746244:+	0.00590512	0.0126505
TACC3	chr4:1746351-1746438:+	0.017453	0.0282853
TACC3	chr4:1746559-1746674:+	0.0565934	0.118647
MAD2L2	chr1:11735788-11736102:-	0.0137554	0.00692741
MAD2L2	chr1:11740528-11740618:-	0.0242795	0.0505493
MAD2L2	chr1:11740670-11741095:-	0.029808	0.0409517
TMEM116	chr12:112369631-112370389:-	0.0499908	0.0566877
CUL4B	chrX:119660711-119663956:-	0.00505061	0.00338656
CUL4B	chrX:119664109-119666276:-	0.0057168	0.00723355
CUL4B	chrX:119672064-119672514:-	0.015549	0.0178611
CUL4B	chrX:119672625-119673122:-	0.00928373	0.013419
CUL4B	chrX:119673227-119674224:-	0.00586518	0.00948187
CUL4B	chrX:119681094-119691778:-	0.00268306	0.00352994
CUL4B	chrX:119694817-119695226:-	0.0534748	0.0556019
SLC20A1	chr2:113403706-113404139:+	0.0590623	0.0347528
SLC20A1	chr2:113404739-113404900:+	0.014381	0.0157118
SLC20A1	chr2:113405041-113405229:+	0.00801454	0.013033
SLC20A1	chr2:113405315-113410278:+	0.00751159	0.00522937
SLC20A1	chr2:113410375-113414698:+	0.00786275	0.0199636
SLC20A1	chr2:113414818-113416401:+	0.0129566	0.0221434
SLC20A1	chr2:113416671-113416780:+	0.0643594	0.0442802
SLC20A1	chr2:113417339-113417963:+	0.0101085	0.0109996
SLC20A1	chr2:113418149-113418718:+	0.00777147	0.00808258
SLC20A1	chr2:113418803-113420440:+	0.00287526	0.00254865
MADD	chr11:47306745-47307001:+	0.0528722	0.116325
MADD	chr11:47307141-47307983:+	0.0089888	0.0283149
MADD	chr11:47310578-47310941:+	0.0212693	0.069984
MADD	chr11:47311044-47311417:+	0.0649148	0.266066
MADD	chr11:47317130-47317447:+	0.0292488	0.0203324
MADD	chr11:47348358-47350208:+	0.0120153	0.0177188
MADD	chr11:47350255-47350596:+	0.0262103	0.0192441
NUDT18	chr8:21965406-21965643:-	0.635312	0.484143
NUDT18	chr8:21966702-21966703:-	0.271969	0.599955
CPSF7	chr11:61172176-61178409:-	0.0065525	0.00837127
CPSF7	chr11:61183256-61183576:-	0.0232682	0.00932127
CPSF7	chr11:61187566-61187941:-	0.00445932	0.0107848
CPSF7	chr11:61188045-61188861:-	0.0359469	0.0166236
CPSF7	chr11:61196762-61197228:-	0.0310508	0.0291922
RCBTB2	chr13:49077050-49078361:-	0.0332353	0.0276352
RCBTB2	chr13:49078446-49084764:-	0.013136	0.0155109
RCBTB2	chr13:49096098-49096443:-	0.0706522	0.0753623
DCLRE1C	chr10:14941311-14946609:-	0.54947	0.327055
DCLRE1C	chr10:14951329-14953188:-	0.0374281	0.0670682
ARMC4	chr10:28287835-28287922:-	0.424874	0.485309
STK10	chr5:171482780-171484352:-	0.0055996	0.0114259
STK10	chr5:171488272-171491723:-	0.0118003	0.0128934
STK10	chr5:171517366-171520415:-	0.0156665	0.0235599
STK10	chr5:171520964-171523429:-	0.00564429	0.0111478
ARHGEF7	chr13:111857720-111861681:+	0.0311368	0.0529648
ARHGEF7	chr13:111861693-111862218:+	0.0399557	0.0557599
ARHGEF7	chr13:111932697-111932884:+	0.064267	0.0333476
ARHGEF7	chr13:111933024-111935485:+	0.061677	0.0867952
TRRAP	chr7:98606184-98608674:+	0.0151664	0.0115937
TRRAP	chr7:98608878-98608963:+	0.073717	0.172638
TMEM222	chr1:27657295-27657475:+	0.00645691	0.00848027
TMEM222	chr1:27658592-27660448:+	0.00259157	0.00163544
TMEM222	chr1:27660545-27660641:+	0.025987	0.0241442
TMEM222	chr1:27660772-27661157:+	0.0120129	0.0121319
TMEM222	chr1:27661245-27661869:+	0.0179112	0.0152126
MINK1	chr17:4793058-4793811:+	0.031582	0.0281974
MINK1	chr17:4794419-4794750:+	0.00813088	0.0155981
MINK1	chr17:4795529-4795696:+	0.0156527	0.00314138
MINK1	chr17:4795807-4795950:+	0.017879	0.00631316
MINK1	chr17:4796362-4796580:+	0.00582429	0.0214527
MINK1	chr17:4796604-4796728:+	0.00849756	0.0193841
MINK1	chr17:4796892-4797282:+	0.0201072	0.0240805
MINK1	chr17:4797388-4797468:+	0.0243347	0.0357718
MINK1	chr17:4797606-4797819:+	0.0108735	0.0569454
MINK1	chr17:4797928-4798369:+	0.0112302	0.0542892
MINK1	chr17:4799127-4799297:+	0.0206912	0.0176428
MINK1	chr17:4799398-4799487:+	0.00718612	0.0383889
MINK1	chr17:4799883-4799968:+	0.0103691	0.0466754
MINK1	chr17:4800108-4800498:+	0.0345386	0.0803965
PRPF3	chr1:150312953-150315784:+	0.00464569	0.00381476
PRPF3	chr1:150316737-150316851:+	0.00300526	0.00867157
PRPF3	chr1:150317023-150318493:+	0.00805578	0.0126404
PRPF3	chr1:150318612-150318883:+	0.03944	0.0528087
PRPF3	chr1:150318977-150321632:+	0.00492752	0.0075851
UGP2	chr2:64109785-64111093:+	0.000618003	0.000478983
UGP2	chr2:64113020-64113474:+	0.0105292	0.00782801
UGP2	chr2:64113672-64114535:+	0.00301483	0.00347311
UGP2	chr2:64114778-64117214:+	0.00439475	0.00404851
UGP2	chr2:64117319-64118253:+	0.00528869	0.0052869
PPP1R16A	chr8:145703936-145703968:+	0.129643	0.230814
PPP1R16A	chr8:145722836-145724152:+	0.033238	0.0457052
PPP1R16A	chr8:145724223-145724298:+	0.1033	0.0549741
PPP1R16A	chr8:145724444-145725478:+	0.0514952	0.0305074
PPP1R16A	chr8:145725582-145725649:+	0.179071	0.307969
PPP1R16A	chr8:145725774-145725869:+	0.190873	0.0759318
PPP1R16A	chr8:145725995-145726068:+	0.250819	0.144412
PPP1R16A	chr8:145726677-145726902:+	0.103955	0.0912873
RNF149	chr2:101893743-101898320:-	0.00991544	0.0111443
RNF149	chr2:101898519-101902542:-	0.0101916	0.00826134
RNF149	chr2:101902639-101905434:-	0.0158351	0.0126088
NBPF15	chr1:148558286-148560846:+	0.0446848	0.060637
NBPF15	chr1:148561115-148566849:+	0.0864201	0.190738
NBPF15	chr1:148566880-148568735:+	0.0885779	0.496814
NBPF15	chr1:148568877-148574736:+	0.075907	0.100822
NBPF15	chr1:148574987-148577071:+	0.0295098	0.0310529
NBPF15	chr1:148577251-148577357:+	0.419342	0.0889565
CCDC130	chr19:13858768-13862421:+	0.00501056	0.00699047
CCDC130	chr19:13868660-13869681:+	0.0049998	0.00450774
CCDC130	chr19:13870086-13873112:+	0.0364405	0.0883862
CCDC130	chr19:13873251-13873403:+	0.0842194	0.0604661
AFMID	chr17:76187141-76193226:+	0.00352634	0.00962526
AFMID	chr17:76193641-76198579:+	0.00360754	0.00790416
AFMID	chr17:76198832-76200736:+	0.00571948	0.0250475
AFMID	chr17:76200822-76200908:+	0.253772	0.388035
AFMID	chr17:76200981-76201173:+	0.160876	0.271811
AFMID	chr17:76201271-76201520:+	0.415003	0.76413
AFMID	chr17:76201834-76202026:+	0.071504	0.176763
PGAP2	chr11:3829545-3829765:+	0.0281791	0.00992689
PGAP2	chr11:3845365-3845499:+	0.0573733	0.12283
PGAP2	chr11:3845685-3845965:+	0.0497817	0.0507477
PGAP2	chr11:3846358-3846557:+	0.0705357	0.0435844
CCNDBP1	chr15:43478077-43478351:+	0.0209255	0.031474
CCNDBP1	chr15:43481478-43482252:+	0.00745852	0.00817866
CCNDBP1	chr15:43482349-43482522:+	0.0158685	0.0109326
CCNDBP1	chr15:43485001-43486612:+	0.00391691	0.00194157
CCNDBP1	chr15:43486659-43486924:+	0.00332793	0.00322294
XKR8	chr1:28290204-28293013:+	0.0405873	0.0228911
PNPLA6	chr19:7599332-7599590:+	0.0828401	0.128842
PNPLA6	chr19:7599788-7600012:+	0.0616439	0.0617717
PNPLA6	chr19:7600088-7600394:+	0.0693625	0.0553195
PNPLA6	chr19:7600906-7601076:+	0.0104236	0.00962925
PNPLA6	chr19:7604944-7605034:+	0.0434685	0.0824019
PNPLA6	chr19:7605596-7605808:+	0.0345146	0.0388458
PNPLA6	chr19:7605937-7606239:+	0.0122462	0.00970921
PNPLA6	chr19:7606953-7607446:+	0.0186286	0.027007
PNPLA6	chr19:7607556-7607646:+	0.0151175	0.0193178
PNPLA6	chr19:7607814-7607892:+	0.0691952	0.19317
PNPLA6	chr19:7615526-7615879:+	0.0191414	0.015076
PNPLA6	chr19:7621455-7621540:+	0.114564	0.0795127
PNPLA6	chr19:7622170-7623735:+	0.00480726	0.0105111
PNPLA6	chr19:7625650-7625899:+	0.00676095	0.00717475
PNPLA6	chr19:7625996-7626093:+	0.0580624	0.0450824
PNPLA6	chr19:7626203-7626373:+	0.030362	0.0389436
ARHGAP22	chr10:49659650-49661346:-	0.0267435	0.0321285
ARHGAP22	chr10:49661468-49662130:-	0.00457173	0.00468641
ARHGAP22	chr10:49663177-49667726:-	0.00370694	0.00803645
ARHGAP22	chr10:49667934-49687630:-	0.00698251	0.0105806
ARHGAP22	chr10:49783703-49790997:-	0.029342	0.044233
PITRM1	chr10:3180529-3181095:-	0.013403	0.0389302
PITRM1	chr10:3181241-3182878:-	0.00615384	0.010076
PITRM1	chr10:3183004-3185580:-	0.00480853	0.00697697
PITRM1	chr10:3185967-3186483:-	0.00530674	0.00985696
PITRM1	chr10:3187908-3189341:-	0.00369453	0.00564443
PITRM1	chr10:3189442-3189763:-	0.0127184	0.0119937
PITRM1	chr10:3189929-3190178:-	0.0133279	0.0419837
PITRM1	chr10:3190255-3190359:-	0.0281305	0.117938
PITRM1	chr10:3190483-3191812:-	0.00844411	0.0235534
PITRM1	chr10:3202128-3202395:-	0.00333224	0.00900426
NAT9	chr17:72767997-72768098:-	0.0567859	0.0585762
NAT9	chr17:72768193-72768356:-	0.155831	0.112447
NAT9	chr17:72768416-72769030:-	0.0241435	0.0225222
NAT9	chr17:72769178-72769714:-	0.0212941	0.0326832
NAT9	chr17:72769827-72771737:-	0.00633632	0.00422655
NAT9	chr17:72771991-72772405:-	0.0046157	0.00977138
EPN1	chr19:56188584-56188915:+	0.00741746	0.00405301
EPN1	chr19:56189100-56189892:+	0.0123933	0.0219052
EPN1	chr19:56200360-56200662:+	0.0181145	0.0147166
CNOT7	chr8:17088357-17089020:-	0.0200742	0.0253779
CNOT7	chr8:17090046-17092224:-	0.00525708	0.0129161
CNOT7	chr8:17097300-17100500:-	0.00284175	0.00319095
NENF	chr1:212617784-212619171:+	0.00237605	0.00188084
TFPT	chr19:54610476-54611332:-	0.00680022	0.0102961
TFPT	chr19:54611551-54611632:-	0.0306899	0.0285735
TFPT	chr19:54611702-54613433:-	0.00806284	0.00739545
TFPT	chr19:54613504-54617821:-	0.00657689	0.00762071
TFPT	chr19:54618080-54618419:-	0.0380721	0.0338629
TFPT	chr19:54618454-54618626:-	0.0469692	0.0657039
ALG5	chr13:37569172-37569561:-	0.00334603	0.00152112
TIMM22	chr17:902824-904251:+	0.00506539	0.00605786
ARID5A	chr2:97215542-97215762:+	0.0418323	0.0525135
NARF	chr17:80441655-80442688:+	0.0235921	0.040045
PPARD	chr6:35378994-35387903:+	0.00457577	0.0108061
PPARD	chr6:35388058-35389596:+	0.00495595	0.0181973
PPARD	chr6:35389735-35391722:+	0.00606588	0.0101561
PPARD	chr6:35391925-35392105:+	0.0311487	0.0235929
TRNAU1AP	chr1:28879649-28880151:+	0.00971799	0.0172298
TRNAU1AP	chr1:28887244-28887624:+	0.0298884	0.00710133
TRNAU1AP	chr1:28891346-28893805:+	0.0127979	0.00662189
TRNAU1AP	chr1:28898412-28904011:+	0.0032599	0.00297029
DHX8	chr17:41569742-41570029:+	0.00637412	0.00677043
DHX8	chr17:41599594-41600995:+	0.0226438	0.0190787
DHX8	chr17:41601686-41602346:+	0.188564	0.187915
FLAD1	chr1:154962733-154962814:+	0.209562	0.244
FLAD1	chr1:154963004-154965188:+	0.010699	0.0171355
PLEC	chr8:144996563-144996671:-	0.0406929	0.0291552
PLEC	chr8:145000052-145000951:-	0.015995	0.0227132
PLEC	chr8:145001249-145001419:-	0.0670501	0.0964785
PLEC	chr8:145001503-145001577:-	0.0474362	0.0787335
PLEC	chr8:145001934-145002021:-	0.0176451	0.0130602
PLEC	chr8:145002160-145003270:-	0.0242683	0.0180771
PLEC	chr8:145003449-145003581:-	0.0393001	0.0438954
PLEC	chr8:145003739-145003813:-	0.128306	0.0846542
PLEC	chr8:145004230-145004311:-	0.0399453	0.0655462
PLEC	chr8:145004466-145004551:-	0.131835	0.137156
PLEC	chr8:145004704-145005701:-	0.0351097	0.0249003
PLEC	chr8:145005827-145006104:-	0.0176374	0.0119144
PLEC	chr8:145006729-145006802:-	0.0377006	0.0466949
PLEC	chr8:145007279-145007364:-	0.0326466	0.0658771
PLEC	chr8:145007519-145008165:-	0.00743148	0.0102957
PLEC	chr8:145008259-145008485:-	0.0154187	0.0379608
PLEC	chr8:145008613-145008802:-	0.020332	0.0119926
PLEC	chr8:145008898-145008977:-	0.0242844	0.0206561
PLEC	chr8:145009097-145009178:-	0.0145474	0.0330337
PLEC	chr8:145009285-145009365:-	0.0150172	0.0177338
PLEC	chr8:145009481-145010015:-	0.0051825	0.0101496
PLEC	chr8:145010182-145011146:-	0.00328915	0.00517138
PLEC	chr8:145011239-145011332:-	0.0272678	0.0517188
PLEC	chr8:145011410-145012318:-	0.0140719	0.021577
PLEC	chr8:145012408-145012798:-	0.0147622	0.026317
PLEC	chr8:145012860-145013517:-	0.00832835	0.0166906
PLEC	chr8:145013758-145016559:-	0.00573898	0.0103255
PLEC	chr8:145016692-145017946:-	0.00770385	0.0132049
PLEC	chr8:145025044-145027893:-	0.0103013	0.0223903
EXOG	chr3:38538021-38538333:+	0.0217588	0.0513811
EXOG	chr3:38539269-38540257:+	0.0638106	0.050332
EXOG	chr3:38541238-38541580:+	0.15504	0.0792402
EXOG	chr3:38541655-38542845:+	0.0956341	0.0301804
TMEM18	chr2:669850-672807:-	0.00293904	0.00362683
TMEM18	chr2:675630-675757:-	0.0877206	0.633527
TMEM250	chr9:139008870-139009917:-	0.0249922	0.0595451
TMEM250	chr9:139010277-139010330:-	0.0442532	0.0756325
TES	chr7:115874673-115889073:+	0.00146909	0.00142456
TES	chr7:115889326-115890214:+	0.0101456	0.0244301
TES	chr7:115890550-115891813:+	0.0144115	0.0255591
TES	chr7:115892530-115897347:+	0.00521546	0.00640093
MECR	chr1:29520691-29522452:-	0.0129054	0.0205024
MECR	chr1:29522525-29522709:-	0.0278731	0.114927
MECR	chr1:29522770-29526921:-	0.0143125	0.0245953
MECR	chr1:29528030-29528454:-	0.0224869	0.0073621
MECR	chr1:29547454-29547586:-	0.0383082	0.0132889
NAA35	chr9:88556188-88556443:+	0.195519	0.256599
NAA35	chr9:88631590-88632412:+	0.0187433	0.00957592
DLGAP4	chr20:35089913-35090185:+	0.215431	0.233849
DLGAP4	chr20:35125469-35127644:+	0.0130166	0.00663242
DLGAP4	chr20:35127724-35127990:+	0.0112589	0.0165229
DLGAP4	chr20:35128079-35128601:+	0.00777702	0.00573919
DLGAP4	chr20:35152744-35154253:+	0.00221061	0.00258071
DLGAP4	chr20:35154409-35155215:+	0.0126805	0.0134003
NAV3	chr12:78334216-78334860:+	0.0234091	0.035228
NAV3	chr12:78570239-78570920:+	0.0231625	0.0382532
NAV3	chr12:78571093-78571399:+	0.0239783	0.0145175
NAV3	chr12:78574825-78579380:+	0.00837944	0.00911967
ERICH1	chr8:614676-618597:-	0.0451434	0.101294
ERICH1	chr8:618792-623288:-	0.0245474	0.0821201
SSR1	chr6:7295718-7298155:-	0.000980144	0.00113606
RILPL1	chr12:123957229-123960209:-	0.00617153	0.0142965
RILPL1	chr12:123960297-123968726:-	0.00746694	0.00845563
RILPL1	chr12:123968819-123970179:-	0.0080059	0.00969798
RILPL1	chr12:124003041-124004641:-	0.0120924	0.0390534
RILPL1	chr12:124004773-124008041:-	0.030255	0.0725117
RILPL1	chr12:124008192-124008574:-	0.0203197	0.118564
RILPL1	chr12:124009505-124017720:-	0.0206338	0.0863561
ZC3H11A	chr1:203764922-203765420:+	0.079344	0.125073
ZC3H11A	chr1:203770756-203771696:+	0.109425	0.129351
HDHD5	chr22:17626007-17629337:-	0.0226575	0.0304478
HDHD5	chr22:17629450-17630431:-	0.0226211	0.0249365
PEF1	chr1:32096443-32098095:-	0.00586164	0.00459443
PEF1	chr1:32098239-32098759:-	0.00464142	0.00303594
PEF1	chr1:32098915-32100822:-	0.00649403	0.00957479
PEF1	chr1:32110218-32110441:-	0.0183965	0.00402302
RPS6KA4	chr11:64128064-64128605:+	0.00798207	0.0182646
RPS6KA4	chr11:64128713-64128940:+	0.0140505	0.023931
RPS6KA4	chr11:64132937-64135603:+	0.0076403	0.0220647
RPS6KA4	chr11:64135732-64135939:+	0.0365768	0.0475186
RPS6KA4	chr11:64136269-64136917:+	0.0109023	0.0277897
RPS6KA4	chr11:64137091-64137170:+	0.213865	0.28505
RPS6KA4	chr11:64137365-64137696:+	0.0353075	0.113679
NAA40	chr11:63713407-63714422:+	0.0679979	0.0304614
NAA40	chr11:63719805-63719878:+	0.0669964	0.0682818
NAA40	chr11:63720037-63720227:+	0.0149484	0.110409
NAA40	chr11:63721521-63721809:+	0.0230773	0.0720307
SEPT8	chr5:132094516-132096493:-	0.0504737	0.13001
SEPT8	chr5:132097318-132097491:-	0.0393739	0.0224632
SEPT8	chr5:132097588-132098175:-	0.0107256	0.00411159
SEPT8	chr5:132098337-132099397:-	0.0105543	0.0130194
SEPT8	chr5:132099584-132099915:-	0.0503406	0.0403605
SEPT8	chr5:132113067-132113367:-	0.0352036	0.0451305
RAN	chr12:131356671-131357128:+	0.00374746	0.00432185
RAN	chr12:131357174-131357380:+	0.00455576	0.00426592
RAN	chr12:131357465-131357547:+	0.0112775	0.0129413
RAN	chr12:131357673-131359090:+	0.0031133	0.0027305
UBE2D3	chr4:103722716-103723717:-	0.00364646	0.00289772
UBE2D3	chr4:103723795-103730828:-	0.000258376	0.000250427
UBE2D3	chr4:103731012-103746395:-	0.000903762	0.00135968
UBE2D3	chr4:103746474-103746894:-	0.0031795	0.00433425
UBE2D3	chr4:103747017-103747641:-	0.00746873	0.00872011
UBE2D3	chr4:103748340-103748583:-	0.0115208	0.023927
EML3	chr11:62370150-62370230:-	0.087064	0.0659549
EML3	chr11:62370361-62370620:-	0.0322424	0.0480125
EML3	chr11:62370719-62371200:-	0.0134689	0.0249763
EML3	chr11:62371288-62371415:-	0.0455436	0.012822
EML3	chr11:62371513-62371584:-	0.0677906	0.119183
EML3	chr11:62371673-62372584:-	0.00663845	0.0196254
EML3	chr11:62372652-62373113:-	0.0295908	0.0905107
EML3	chr11:62373245-62373326:-	0.101387	0.261516
EML3	chr11:62373452-62373534:-	0.137245	0.255616
EML3	chr11:62374571-62375137:-	0.0141598	0.0529991
EML3	chr11:62376124-62376207:-	0.014902	0.0769309
EML3	chr11:62376277-62376433:-	0.0381773	0.105149
EML3	chr11:62376604-62376825:-	0.066493	0.0701549
EML3	chr11:62377168-62378350:-	0.0136996	0.0125356
EML3	chr11:62379068-62379907:-	0.108386	0.141316
SOD3	chr4:24797273-24801127:+	0.00986292	0.00530135
PCCA	chr13:101180006-101182351:+	0.0221881	0.0132081
FIBP	chr11:65652127-65652405:-	0.0118816	0.0175886
FIBP	chr11:65652469-65652548:-	0.0172403	0.0223176
FIBP	chr11:65652657-65652979:-	0.00584795	0.00884106
FIBP	chr11:65653134-65653792:-	0.0112181	0.00924969
FIBP	chr11:65653893-65655070:-	0.00980527	0.0079818
FIBP	chr11:65655197-65655404:-	0.0396671	0.0410049
FIBP	chr11:65655603-65655804:-	0.0344407	0.0282356
RAB6A	chr11:73389007-73390698:-	0.0017347	0.000746999
RAB6A	chr11:73390765-73418464:-	0.000846859	0.000632981
RAB6A	chr11:73429763-73429829:-	0.00183176	0.00247289
RAB6A	chr11:73471138-73471610:-	0.0109185	0.0128877
ZNF160	chr19:53588471-53589265:-	0.0321655	0.0373461
ZNF160	chr19:53589362-53589514:-	0.107895	0.109111
ZNF160	chr19:53589574-53590183:-	0.0527617	0.0406173
ZNF160	chr19:53590290-53593793:-	0.0264063	0.0276843
ZNF160	chr19:53593918-53594665:-	0.0330193	0.0348275
BMP2K	chr4:79786874-79791936:+	0.0245784	0.0275634
DERL1	chr8:124027825-124031434:-	0.00248176	0.00203258
DERL1	chr8:124033739-124034923:-	0.00249114	0.00390254
DERL1	chr8:124035979-124037225:-	0.00173698	0.00177343
PEX5	chr12:7342812-7342884:+	0.182833	0.294833
PEX5	chr12:7343954-7344164:+	0.0458899	0.0207046
PEX5	chr12:7360398-7360605:+	0.0144138	0.0131827
PEX5	chr12:7360676-7361052:+	0.0156273	0.0389563
TMEM234	chr1:32680817-32681273:-	0.805481	0.484094
TMEM234	chr1:32681396-32681794:-	0.0405953	0.0173441
TMEM234	chr1:32682548-32682859:-	0.0425737	0.0455911
TMEM234	chr1:32682952-32683037:-	0.0301128	0.0469325
TMEM234	chr1:32687619-32687907:-	0.0681652	0.0647661
HEMK1	chr3:50607005-50608361:+	0.093054	0.145466
HEMK1	chr3:50608763-50609140:+	0.0374955	0.0256575
HEMK1	chr3:50615004-50615256:+	0.0284073	0.0231452
HEMK1	chr3:50615306-50616251:+	0.00668869	0.0189951
HEMK1	chr3:50616357-50617274:+	0.0487688	0.0406854
HEMK1	chr3:50617370-50617546:+	0.0626156	0.0489415
HEMK1	chr3:50617660-50617811:+	0.143195	0.148568
MTMR9LP	chr1:32697570-32697642:-	0.0657934	0.104883
MTMR9LP	chr1:32697785-32700304:-	0.0460207	0.0923943
MTMR9LP	chr1:32700415-32700552:-	0.462249	0.427939
MTMR9LP	chr1:32700811-32704895:-	0.131522	0.233303
MTMR9LP	chr1:32705026-32705469:-	0.148509	0.190141
FBLN1	chr22:45914667-45921422:+	0.00128464	0.00140113
FBLN1	chr22:45927204-45928942:+	0.00214099	0.00199031
FBLN1	chr22:45929778-45931079:+	0.00160445	0.00191498
FBLN1	chr22:45943084-45944492:+	0.00101889	0.00141075
FBLN1	chr22:45946495-45953950:+	0.00377833	0.00520422
FBLN1	chr22:45954591-45958791:+	0.00389613	0.00436342
ACAP2	chr3:195000157-195006524:-	0.0107337	0.00936482
CACNA1C	chr12:2743546-2757640:+	0.0187523	0.0119091
CACNA1C	chr12:2757673-2760739:+	0.0538581	0.0288265
CACNA1C	chr12:2791844-2794901:+	0.0228064	0.011362
CACNA1C	chr12:2795435-2797612:+	0.014206	0.0180901
CAPZB	chr1:19666111-19669245:-	0.00123094	0.0013927
CAPZB	chr1:19669358-19670851:-	0.00108893	0.00146558
CAPZB	chr1:19670928-19671680:-	0.0100759	0.0100822
CAPZB	chr1:19671746-19683128:-	0.00047968	0.000968313
CAPZB	chr1:19684057-19700668:-	0.000261351	0.000368657
CAPZB	chr1:19700949-19705033:-	0.000866757	0.000970455
CAPZB	chr1:19811201-19811929:-	0.000581009	0.000747303
BSDC1	chr1:32834151-32834830:-	0.00653662	0.00660114
BSDC1	chr1:32859741-32860004:-	0.033934	0.0617431
SPAG9	chr17:49052308-49053223:-	0.0210762	0.0133131
SPAG9	chr17:49053262-49054468:-	0.0152616	0.00886343
SPAG9	chr17:49054582-49057106:-	0.00800242	0.00543751
SPAG9	chr17:49072894-49073925:-	0.0111443	0.0125715
DEF8	chr16:90016046-90016474:+	0.0020711	0.0059977
DEF8	chr16:90020784-90021576:+	0.0067154	0.00717496
DEF8	chr16:90021674-90023918:+	0.00360237	0.00501717
DEF8	chr16:90024068-90025421:+	0.00357916	0.00500299
DEF8	chr16:90028272-90028419:+	0.0691648	0.0592841
DEF8	chr16:90028533-90029770:+	0.0464129	0.0700841
DEF8	chr16:90029851-90030577:+	0.0551984	0.120526
DEF8	chr16:90030718-90030873:+	0.0149057	0.0552052
RBM17	chr10:6131156-6131308:+	0.00766988	0.0148931
RBM17	chr10:6148201-6150648:+	0.00407235	0.00430087
RBM17	chr10:6154324-6155470:+	0.015821	0.0175253
RBM17	chr10:6155544-6156011:+	0.00402802	0.00793592
RBM17	chr10:6156110-6157201:+	0.00259087	0.0021848
RBM17	chr10:6157274-6157415:+	0.0313844	0.0434703
ACBD5	chr10:27530797-27530987:-	0.0143253	0.049597
TOMM6	chr6:41755563-41756969:+	0.00611851	0.00720853
TOMM6	chr6:41757074-41757268:+	0.00730019	0.00973982
S100PBP	chr1:33283290-33290913:+	0.0429209	0.0410699
TOM1	chr22:35719170-35719488:+	0.00886073	0.00364145
TOM1	chr22:35729007-35729396:+	0.00450875	0.00460474
TOM1	chr22:35734781-35741717:+	0.00425136	0.00415676
TOM1	chr22:35742965-35743047:+	0.0418008	0.0280438
CGREF1	chr2:27323410-27323461:-	0.623499	0.694215
TUFT1	chr1:151534332-151534566:+	0.0202156	0.0215944
TUFT1	chr1:151534641-151535060:+	0.00860537	0.0154229
TUFT1	chr1:151546874-151547386:+	0.0156268	0.00750801
TUFT1	chr1:151552208-151553417:+	0.0100959	0.0138524
TUFT1	chr1:151553518-151554119:+	0.00609832	0.00786399
ARL2BP	chr16:57279317-57279991:+	0.000975767	0.00682833
ARL2BP	chr16:57280053-57282448:+	0.0028219	0.00302413
ARL2BP	chr16:57284419-57286077:+	0.0066629	0.00402761
BACE1	chr11:117160523-117161203:-	0.03496	0.109961
BACE1	chr11:117161375-117161615:-	0.0404151	0.129364
BACE1	chr11:117161765-117162427:-	0.028765	0.0669015
BACE1	chr11:117162529-117163769:-	0.0289592	0.0796495
BACE1	chr11:117163904-117164586:-	0.0237904	0.047884
BACE1	chr11:117166063-117166213:-	0.0163645	0.0173713
BACE1	chr11:117167677-117186250:-	0.00940407	0.0211653
ACSS1	chr20:24993300-24993447:-	0.185043	0.128966
AK2	chr1:33476434-33476825:-	0.0337679	0.0490078
AK2	chr1:33479003-33480122:-	0.00126318	0.00155151
GULP1	chr2:189156893-189157389:+	0.124499	0.11207
HNRNPR	chr1:23637559-23637693:-	0.0309823	0.0251947
HNRNPR	chr1:23645190-23648020:-	0.00203793	0.00253228
HNRNPR	chr1:23648156-23650048:-	0.00467262	0.00499206
HOOK2	chr19:12874245-12874341:-	0.0244807	0.0302156
HOOK2	chr19:12874413-12874481:-	0.0858137	0.210386
HOOK2	chr19:12875895-12876503:-	0.0186114	0.0416346
HOOK2	chr19:12876538-12876642:-	0.0426543	0.0748402
HOOK2	chr19:12876648-12876740:-	0.0911469	0.151694
HOOK2	chr19:12878278-12878629:-	0.0203437	0.0484902
HOOK2	chr19:12878717-12878826:-	0.0989489	0.120358
HOOK2	chr19:12883494-12883593:-	0.0625924	0.139836
HOOK2	chr19:12883726-12883807:-	0.0275011	0.0382116
HOOK2	chr19:12883858-12885482:-	0.130061	0.101603
HOOK2	chr19:12885555-12885625:-	0.0905206	0.256046
LYSMD4	chr15:100269936-100271377:-	0.0751952	0.0845648
LYSMD4	chr15:100271627-100271922:-	0.248559	0.0861434
LYSMD4	chr15:100273233-100273489:-	0.0975196	0.145754
VPS26A	chr10:70928387-70930911:+	0.00487218	0.00604876
TMEM35B	chr1:35449548-35450798:-	0.00922667	0.0143287
SERPINF1	chr17:1675369-1678351:+	0.0106137	0.00665436
SERPINF1	chr17:1678494-1679825:+	0.0152423	0.00950646
SERPINF1	chr17:1680036-1680480:+	0.013665	0.010524
GALNT5	chr2:158157511-158162260:+	0.00302438	0.003286
BAZ2B	chr2:160472107-160472752:-	0.197117	0.271252
KPTN	chr19:47983664-47984016:-	0.0788463	0.0901432
KPTN	chr19:47984090-47984214:-	0.0116237	0.0521051
KPTN	chr19:47984290-47984835:-	0.0182476	0.0382757
KPTN	chr19:47984891-47986382:-	0.0126025	0.0258625
KPTN	chr19:47986472-47986551:-	0.0351026	0.0976534
GUSB	chr7:65439428-65439512:-	0.0807996	0.23011
GUSB	chr7:65439691-65439905:-	0.161647	0.21922
GUSB	chr7:65440058-65441001:-	0.0477583	0.0919787
GUSB	chr7:65441189-65444385:-	0.0138563	0.0395713
GUSB	chr7:65444528-65444713:-	0.0341365	0.129192
GUSB	chr7:65445396-65446960:-	0.0666484	0.0510018
SHARPIN	chr8:145153691-145153768:-	0.159919	0.302996
SHARPIN	chr8:145154108-145154179:-	0.156362	0.150487
SHARPIN	chr8:145154333-145154412:-	0.0467643	0.106321
SHARPIN	chr8:145154521-145154605:-	0.0362824	0.0695779
SHARPIN	chr8:145154972-145157953:-	0.0181805	0.0359074
SHARPIN	chr8:145158128-145158455:-	0.0411392	0.0466263
AKAP8L	chr19:15491241-15491327:-	0.0686306	0.0865353
AKAP8L	chr19:15491423-15507960:-	0.00366757	0.00321895
AKAP8L	chr19:15508436-15508524:-	0.0469994	0.0483135
AKAP8L	chr19:15508666-15509440:-	0.0243547	0.0109252
AKAP8L	chr19:15509577-15510112:-	0.0205131	0.0215609
AKAP8L	chr19:15510221-15511105:-	0.0100317	0.00765464
AKAP8L	chr19:15511854-15511960:-	0.00488966	0.0134343
AKAP8L	chr19:15512414-15514285:-	0.00419509	0.00552581
AKAP8L	chr19:15514526-15514820:-	0.0134655	0.0134133
MAVS	chr20:3845435-3846329:+	0.0296373	0.028616
XIAP	chrX:122993755-122994016:+	0.260867	0.302158
MGST3	chr1:165600530-165619077:+	0.00157756	0.00186241
MGST3	chr1:165619201-165620250:+	0.00126612	0.00435731
MGST3	chr1:165620324-165621214:+	0.00201896	0.00238479
MGST3	chr1:165621272-165623515:+	0.000537472	0.000666197
MGST3	chr1:165623588-165624604:+	0.00397722	0.00770436
POLR2C	chr16:57496990-57499864:+	0.00200115	0.00159263
POLR2C	chr16:57503205-57503621:+	0.00820095	0.0118653
POLR2C	chr16:57503673-57503872:+	0.00608389	0.0191785
POLR2C	chr16:57504041-57504191:+	0.0412972	0.0743731
POLR2C	chr16:57504266-57504886:+	0.00423096	0.0129394
C11orf70	chr11:101918311-101918545:+	0.0523172	0.130825
USP45	chr6:99883722-99885121:-	0.151301	0.0639552
USP45	chr6:99914639-99916412:-	0.0341713	0.0377534
TMEM141	chr9:139685876-139686162:+	0.0542393	0.0917699
TMEM141	chr9:139686229-139686398:+	0.0313717	0.0741508
TMEM141	chr9:139686482-139686702:+	0.0142431	0.0424997
TMEM141	chr9:139686810-139687270:+	0.0237844	0.0300488
TMEM128	chr4:4237983-4239553:-	0.0193982	0.0221884
TMEM128	chr4:4248070-4249327:-	0.00719964	0.0120783
TCEAL3	chrX:102862998-102863531:+	0.00379698	0.00139312
TCEAL3	chrX:102863601-102863965:+	0.010269	0.0162879
ZNF3	chr7:99662535-99667593:-	0.0563844	0.038164
ZNF3	chr7:99675056-99677158:-	0.0455923	0.0644756
ZNF3	chr7:99677279-99679257:-	0.082736	0.0895802
ZNF3	chr7:99679387-99679923:-	0.0651553	0.113093
AGO4	chr1:36291416-36291526:+	0.0426201	0.10504
AGO4	chr1:36301594-36306765:+	0.0507808	0.0508574
AGO4	chr1:36316654-36319097:+	0.107172	0.0879069
RHNO1	chr12:2985681-2986364:+	0.644608	0.452039
RHNO1	chr12:2994700-2996143:+	0.0741378	0.0758795
RHNO1	chr12:2996277-2997076:+	0.0571732	0.0855155
ZSCAN18	chr19:58596746-58597540:-	0.0134369	0.0268411
ZSCAN18	chr19:58597633-58598272:-	0.0335244	0.045781
ZSCAN18	chr19:58598771-58600054:-	0.0313035	0.0209913
MACO1	chr1:25780873-25783143:+	0.0131745	0.0121679
ADD1	chr4:2900054-2900159:+	0.0100132	0.0263389
ADD1	chr4:2901162-2906490:+	0.00434365	0.00520896
ADD1	chr4:2906835-2909469:+	0.0062121	0.00882267
ADD1	chr4:2910331-2911065:+	0.00787294	0.00866162
ADD1	chr4:2911158-2916610:+	0.000996444	0.00147298
ADD1	chr4:2927839-2928368:+	0.00432262	0.00729067
ADD1	chr4:2928402-2929897:+	0.00456494	0.00710058
ARID5B	chr10:63809242-63810646:+	0.0162724	0.00936328
ARID5B	chr10:63810759-63816875:+	0.0151289	0.012124
ARID5B	chr10:63819054-63829458:+	0.0055263	0.00580999
ARID5B	chr10:63829556-63845460:+	0.0221025	0.0170917
ARID5B	chr10:63845659-63850620:+	0.0168293	0.012812
IRF1	chr5:131820189-131821358:-	0.0345486	0.0217384
IRF1	chr5:131821408-131821942:-	0.0375196	0.0532765
IRF1	chr5:131822065-131822248:-	0.126112	0.0677844
IRF1	chr5:131822378-131822486:-	0.0232375	0.0335174
IRF1	chr5:131822536-131822645:-	0.0295896	0.00896711
APC	chr5:112073622-112074049:+	0.0493578	0.0859953
PSPC1	chr13:20249793-20251863:-	0.0427865	0.0263433
PSPC1	chr13:20279971-20283681:-	0.00413518	0.00393681
EVA1B	chr1:36788326-36788571:-	0.0494794	0.0678651
EVA1B	chr1:36788668-36789059:-	0.110831	0.0892315
EVA1B	chr1:36789249-36789493:-	0.0689716	0.0649453
NR1H3	chr11:47269906-47270189:+	0.00558727	0.0310409
NR1H3	chr11:47270415-47270448:+	0.0447604	0.179588
NR1H3	chr11:47279680-47280730:+	0.0257085	0.0311544
NR1H3	chr11:47280810-47281341:+	0.0139086	0.0627646
NR1H3	chr11:47283000-47283097:+	0.101883	0.402054
NR1H3	chr11:47283277-47283469:+	0.223981	0.135823
NR1H3	chr11:47289577-47289811:+	0.0233473	0.129253
NR1H3	chr11:47289906-47290100:+	0.0182498	0.0875157
RBM3	chrX:48432961-48433555:+	0.0246344	0.0210413
RBM3	chrX:48433671-48433948:+	0.0191895	0.00654477
RBM3	chrX:48434055-48434701:+	0.0378096	0.027089
RBM3	chrX:48434807-48434895:+	0.0256283	0.0202008
RBM3	chrX:48434992-48435413:+	0.00664383	0.00289199
RBM3	chrX:48435497-48435852:+	0.0199679	0.0425391
CBX7	chr22:39530757-39534640:-	0.0398966	0.0533112
CBX7	chr22:39534707-39537375:-	0.0736104	0.0576355
MEAF6	chr1:37962205-37962307:-	0.0223563	0.0211118
PAPOLA	chr14:97002336-97003312:+	0.0137315	0.00446103
PAPOLA	chr14:97003397-97008579:+	0.00278196	0.00425279
PAPOLA	chr14:97018959-97022183:+	0.0032926	0.00540993
PAPOLA	chr14:97022750-97026985:+	0.00367509	0.00471367
PAPOLA	chr14:97027048-97029155:+	0.00387881	0.00747353
PAPOLA	chr14:97029230-97031291:+	0.00599577	0.0138855
ZC3H10	chr12:56512102-56512343:+	0.0315801	0.0589032
ZC3H10	chr12:56512551-56512731:+	0.0412661	0.0913842
TUBA1C	chr12:49658967-49663247:+	0.00246393	0.00303253
TUBA1C	chr12:49663470-49663610:+	0.027759	0.023502
TUBA1C	chr12:49663759-49666035:+	0.00465886	0.00469089
COL4A1	chr13:110823079-110825066:-	0.00183363	0.00180757
COL4A1	chr13:110826345-110826792:-	0.00632563	0.00552645
COL4A1	chr13:110828860-110828972:-	0.0353272	0.0327506
COL4A1	chr13:110831383-110831617:-	0.018641	0.0197991
COL4A1	chr13:110839676-110843087:-	0.000622645	0.00124697
COL4A1	chr13:110843996-110844560:-	0.00571466	0.00776329
COL4A1	chr13:110862389-110862475:-	0.0193019	0.0184126
SH2D5	chr1:21048488-21049248:-	0.0423568	0.0589477
SH2D5	chr1:21049408-21050118:-	0.019553	0.0312384
SH2D5	chr1:21050227-21050575:-	0.0230523	0.024708
SH2D5	chr1:21050744-21050888:-	0.187224	0.142718
SH2D5	chr1:21051128-21052412:-	0.0198261	0.0413968
SH2D5	chr1:21052559-21053493:-	0.0212165	0.0336148
SH2D5	chr1:21053568-21054015:-	0.0253084	0.0504861
SH2D5	chr1:21054096-21054450:-	0.0684421	0.122907
SH2D5	chr1:21054579-21058673:-	0.089459	0.100703
MAPK14	chr6:36063843-36067964:+	0.00677614	0.00580509
MAPK14	chr6:36068044-36070347:+	0.0103524	0.00460913
HFE	chr6:26087744-26091068:+	0.0170296	0.0123988
HFE	chr6:26091332-26091541:+	0.103959	0.110539
HFE	chr6:26091817-26092912:+	0.0349739	0.0327041
HFE	chr6:26093188-26093346:+	0.0582991	0.0583516
HFE	chr6:26093460-26094413:+	0.016099	0.0242613
XYLB	chr3:38417723-38418408:+	0.0116952	0.0271389
XYLB	chr3:38456467-38462703:+	0.211834	0.542195
XYLB	chr3:38462858-38466472:+	0.881804	0.718219
LYPLAL1	chr1:219347323-219347512:+	0.0529399	0.0560624
LYPLAL1	chr1:219352588-219352741:+	0.037422	0.016003
LYPLAL1	chr1:219366593-219383856:+	0.00597492	0.00553154
CTSC	chr11:88059611-88061279:-	0.00674327	0.00656807
CTSC	chr11:88061364-88068104:-	0.00457857	0.00424071
CDK10	chr16:89753205-89755659:+	0.0334277	0.0558783
CDK10	chr16:89755732-89756960:+	0.0256342	0.0334469
CDK10	chr16:89757953-89758213:+	0.012348	0.043283
CDK10	chr16:89758924-89759681:+	0.0142876	0.00907991
CDK10	chr16:89759734-89759805:+	0.716209	0.827812
CDK10	chr16:89759875-89760580:+	0.0907615	0.163053
CDK10	chr16:89760640-89761072:+	0.0976858	0.17078
CDK10	chr16:89761196-89761338:+	0.382915	0.848412
CDK10	chr16:89761478-89761700:+	0.0183279	0.0412931
CDK10	chr16:89761753-89762002:+	0.0192122	0.0512606
PLEKHG4	chr16:67312179-67312643:+	0.0798828	0.101288
PLEKHG4	chr16:67312693-67313049:+	0.199164	0.0845322
PLEKHG4	chr16:67313179-67313426:+	0.172214	0.0987407
PLEKHG4	chr16:67314446-67314613:+	0.515665	0.666542
PLEKHG4	chr16:67314709-67314784:+	0.167694	0.832221
PLEKHG4	chr16:67314908-67314993:+	0.107468	0.474039
PLEKHG4	chr16:67315087-67315469:+	0.0543423	0.132077
PLEKHG4	chr16:67316010-67316103:+	0.155987	0.892756
PLEKHG4	chr16:67319439-67320176:+	0.0431283	0.0868825
PLEKHG4	chr16:67320266-67320347:+	0.0957743	0.171095
PLEKHG4	chr16:67320569-67320651:+	0.226686	0.503097
PLEKHG4	chr16:67320822-67320902:+	0.291135	0.461397
PLEKHG4	chr16:67321080-67321800:+	0.0357193	0.0581363
PLEKHG4	chr16:67321917-67322069:+	0.0497336	0.203602
PLEKHG4	chr16:67322303-67322391:+	0.577136	0.92417
PLEKHG4	chr16:67322507-67322705:+	0.205028	0.288047
ATP5PD	chr17:73035366-73036186:-	0.00108348	0.00100794
ATP5PD	chr17:73036258-73038275:-	0.00165861	0.00147166
ATP5PD	chr17:73038372-73038623:-	0.00703791	0.00903719
TRIM38	chr6:25969648-25972096:+	0.0136687	0.00525978
TRIM38	chr6:25972327-25973281:+	0.00751081	0.0169995
TRIM38	chr6:25973304-25973400:+	0.0492664	0.0425755
TADA3	chr3:9827109-9828689:-	0.00596347	0.00829324
TADA3	chr3:9829024-9831192:-	0.00174451	0.00172351
TADA3	chr3:9831298-9831396:-	0.0183971	0.0180463
HMGN4	chr6:26538729-26545354:+	0.0217825	0.0567521
ZBTB18	chr1:244212295-244214560:+	0.0711904	0.105371
MICAL1	chr6:109766001-109766098:-	0.0238816	0.0475979
MICAL1	chr6:109766198-109766399:-	0.00920646	0.01335
MICAL1	chr6:109767065-109767338:-	0.0922294	0.315331
MICAL1	chr6:109767615-109767898:-	0.0487007	0.129114
MICAL1	chr6:109767975-109768275:-	0.027639	0.0576845
MICAL1	chr6:109768432-109768559:-	0.0414513	0.172079
MICAL1	chr6:109768643-109768883:-	0.123664	0.474858
MICAL1	chr6:109768925-109769077:-	0.0795168	0.420084
MICAL1	chr6:109769166-109769405:-	0.122458	0.341814
MICAL1	chr6:109769596-109769934:-	0.0512232	0.19419
MICAL1	chr6:109770082-109770602:-	0.0335578	0.0852475
MICAL1	chr6:109770684-109770859:-	0.102774	0.633372
MICAL1	chr6:109770986-109771172:-	0.0563301	0.606221
MICAL1	chr6:109771288-109771502:-	0.0241298	0.263455
MICAL1	chr6:109771760-109772802:-	0.0298842	0.172913
MICAL1	chr6:109772903-109773448:-	0.174567	0.395468
MICAL1	chr6:109773604-109773713:-	0.07534	0.18912
MICAL1	chr6:109773818-109774465:-	0.0264547	0.0724084
MICAL1	chr6:109774570-109774840:-	0.0440122	0.134171
MICAL1	chr6:109775442-109776921:-	0.0554561	0.0561954
TMEM175	chr4:941680-941903:+	0.0485379	0.0265201
TMEM175	chr4:949271-949542:+	0.0138812	0.0665546
TMEM175	chr4:949678-951611:+	0.0285486	0.134366
TRIT1	chr1:40307585-40309772:-	0.0396266	0.0489301
TRIT1	chr1:40313769-40315790:-	0.0240227	0.0362503
TRIT1	chr1:40318548-40319641:-	0.0419511	0.0180972
CNPPD1	chr2:220037850-220038071:-	0.0286725	0.0412406
CNPPD1	chr2:220038929-220039499:-	0.00519421	0.0113601
CNPPD1	chr2:220039628-220039709:-	0.014599	0.0216443
CNPPD1	chr2:220039830-220040312:-	0.0176684	0.010743
CNPPD1	chr2:220041053-220041481:-	0.0054532	0.0116905
CNPPD1	chr2:220041715-220041825:-	0.00601755	0.0260686
CNPPD1	chr2:220041913-220042419:-	0.0114687	0.00606507
CNPPD1	chr2:220042828-220042842:-	0.0443929	0.0682749
PIK3C2A	chr11:17113006-17113093:-	0.0662089	0.0919098
PIK3C2A	chr11:17144360-17150846:-	0.019108	0.086894
PIK3C2A	chr11:17156706-17158028:-	0.00673131	0.0156688
MFSD2A	chr1:40431006-40431142:+	0.0609529	0.0316752
MFSD2A	chr1:40432841-40433299:+	0.0221193	0.0178197
MFSD2A	chr1:40433383-40433475:+	0.0473284	0.0535603
CLN3	chr16:28493519-28493647:-	0.0548693	0.0340051
CLN3	chr16:28493703-28493797:-	0.0158536	0.0350176
CLN3	chr16:28493866-28493946:-	0.0489746	0.13475
CLN3	chr16:28502881-28503034:-	0.0472823	0.0419972
RNF31	chr14:24616116-24616658:+	0.363444	0.330551
RNF31	chr14:24617099-24617184:+	0.0516944	0.206997
RNF31	chr14:24617686-24617850:+	0.0532257	0.0171237
RNF31	chr14:24618085-24618614:+	0.0372506	0.183462
RNF31	chr14:24618792-24619269:+	0.0719632	0.325682
RNF31	chr14:24619657-24619806:+	0.233717	0.761525
RNF31	chr14:24620097-24620339:+	0.1602	0.250862
RNF31	chr14:24620588-24620693:+	0.160093	0.110241
RNF31	chr14:24620879-24620994:+	0.0257419	0.103834
RNF31	chr14:24621201-24624365:+	0.0134639	0.0164397
RNF31	chr14:24626847-24627106:+	0.0413988	0.1034
RNF31	chr14:24627220-24627350:+	0.116637	0.132554
RNF31	chr14:24627408-24629072:+	0.0118213	0.0110432
RNF31	chr14:24629169-24629447:+	0.0168532	0.0396915
PIP5K1A	chr1:151171557-151196720:+	0.00195613	0.0027919
PIP5K1A	chr1:151209239-151210657:+	0.0037325	0.00300946
PIP5K1A	chr1:151210741-151211605:+	0.0118538	0.00820047
PIP5K1A	chr1:151211654-151212430:+	0.00246708	0.00288339
PIP5K1A	chr1:151212515-151214598:+	0.00422092	0.00297094
PIP5K1A	chr1:151214745-151214913:+	0.0205977	0.0236987
PIP5K1A	chr1:151215043-151219395:+	0.00251651	0.00224541
PIP4K2B	chr17:36926024-36926688:-	0.0142595	0.0205598
PIP4K2B	chr17:36926792-36927266:-	0.0192243	0.0103754
PIP4K2B	chr17:36934053-36934586:-	0.00880393	0.00676708
MTFMT	chr15:65298529-65308773:-	0.00835309	0.00844273
EBPL	chr13:50237331-50243912:-	0.0058696	0.0104872
FLT3LG	chr19:49983733-49983808:+	0.221344	0.158664
RANBP1	chr22:20103953-20104946:+	0.0535397	0.0513396
RANBP1	chr22:20105187-20105475:+	0.0113937	0.0140884
RANBP1	chr22:20105836-20106535:+	0.00625921	0.0089261
RANBP1	chr22:20109944-20112830:+	0.000453286	0.00064308
RANBP1	chr22:20112959-20113825:+	0.000991477	0.0011226
GPATCH8	chr17:42544570-42551092:-	0.0209977	0.0204707
TTLL5	chr14:76231115-76232404:+	0.0357367	0.0726086
CTPS1	chr1:41461740-41463065:+	0.00880289	0.00840519
CTPS1	chr1:41463198-41466700:+	0.00318968	0.00528931
CTPS1	chr1:41473217-41474330:+	0.00380235	0.00420282
CTPS1	chr1:41475261-41475832:+	0.0213453	0.0127167
CTPS1	chr1:41475926-41477329:+	0.00963552	0.00894429
RWDD2B	chr21:30378972-30380081:-	0.0124695	0.0196423
RWDD2B	chr21:30380444-30380560:-	0.0394786	0.0880329
RWDD2B	chr21:30380628-30380715:-	0.244187	0.234351
MOK	chr14:102691131-102691431:-	0.183182	0.123352
MOK	chr14:102692745-102695157:-	0.00483929	0.00380879
MOK	chr14:102695703-102695793:-	0.839691	0.905848
MOK	chr14:102695994-102698043:-	0.0307267	0.0261875
MOK	chr14:102698158-102698871:-	0.0180216	0.0162331
MOK	chr14:102699045-102700024:-	0.091545	0.103556
MOK	chr14:102700126-102701701:-	0.00586593	0.0044913
MOK	chr14:102701815-102704654:-	0.00524498	0.00486837
MOK	chr14:102704701-102706788:-	0.00398852	0.00664664
MOK	chr14:102717327-102717780:-	0.0235873	0.0216822
LETMD1	chr12:51442968-51445870:+	0.0541547	0.0178265
LETMD1	chr12:51446029-51447560:+	0.0549309	0.0254641
LETMD1	chr12:51447643-51449617:+	0.0522443	0.0298598
LETMD1	chr12:51449804-51449926:+	0.232357	0.131198
LETMD1	chr12:51450028-51450132:+	0.322324	0.141987
LETMD1	chr12:51450285-51451788:+	0.0495494	0.0312203
LETMD1	chr12:51451911-51452386:+	0.042879	0.0211847
LETMD1	chr12:51452521-51453143:+	0.0559815	0.0375796
LETMD1	chr12:51454360-51461044:+	0.470242	0.240463
B3GAT3	chr11:62383712-62383977:-	0.0482892	0.0256475
B3GAT3	chr11:62384268-62384458:-	0.0107881	0.0153231
B3GAT3	chr11:62384819-62387968:-	0.0079654	0.00679248
B3GAT3	chr11:62388143-62388526:-	0.0180099	0.0125762
B3GAT3	chr11:62388765-62389337:-	0.00832434	0.00642082
RABGAP1	chr9:125835956-125836563:+	0.00826868	0.0341225
KIAA1549L	chr11:33677655-33680295:+	0.0112089	0.00710467
ECHDC2	chr1:53362269-53363108:-	0.0253135	0.016763
ECHDC2	chr1:53363156-53364845:-	0.0167713	0.0117675
ECHDC2	chr1:53364896-53370317:-	0.00675295	0.00726972
ECHDC2	chr1:53370505-53370705:-	0.202671	0.330699
ECHDC2	chr1:53370762-53372190:-	0.152955	0.157135
ECHDC2	chr1:53372283-53373539:-	0.0998035	0.122465
ECHDC2	chr1:53377325-53377394:-	0.128438	0.141753
ECHDC2	chr1:53377693-53379566:-	0.120602	0.137966
ECHDC2	chr1:53379767-53387154:-	0.0778716	0.0682637
PHTF1	chr1:114241009-114242325:-	0.0295005	0.0430026
PHTF1	chr1:114242421-114242814:-	0.0789575	0.0721014
PHTF1	chr1:114242865-114243415:-	0.042314	0.0694892
JMJD1C	chr10:64927894-64928194:-	0.0421372	0.145951
JMJD1C	chr10:64975215-64975308:-	0.0614831	0.147848
MAPRE2	chr18:32712154-32720258:+	0.00439112	0.00675147
NGLY1	chr3:25777640-25777799:-	0.0329131	0.0295916
NGLY1	chr3:25777891-25778824:-	0.00454755	0.0101913
CWF19L1	chr10:102005670-102006551:-	0.00652841	0.00896897
CWF19L1	chr10:102006692-102010004:-	0.0112493	0.00549245
QRSL1	chr6:107100457-107102604:+	0.00804628	0.0130576
QRSL1	chr6:107102797-107103489:+	0.00850838	0.0144554
CMIP	chr16:81740689-81743350:+	0.00579103	0.00736837
CLDND1	chr3:98235723-98235895:-	0.0515931	0.0509371
CLDND1	chr3:98236033-98237728:-	0.00879236	0.0088676
CLDND1	chr3:98237839-98239976:-	0.00951865	0.00992903
CLDND1	chr3:98240286-98240496:-	0.0462043	0.0289838
CLDND1	chr3:98240547-98241385:-	0.0114593	0.0103954
MCCC1	chr3:182735125-182737917:-	0.00649208	0.0231521
MCCC1	chr3:182743592-182746880:-	0.0136073	0.0143126
MCCC1	chr3:182817031-182817139:-	0.0318505	0.0497716
HMBOX1	chr8:28748195-28748224:+	0.205574	0.175955
TNPO2	chr19:12812057-12812139:-	0.18788	0.174349
TNPO2	chr19:12812267-12812411:-	0.024124	0.0171276
TNPO2	chr19:12812486-12812565:-	0.0911728	0.102077
TNPO2	chr19:12812665-12812885:-	0.00951491	0.0160374
TNPO2	chr19:12813732-12814241:-	0.0147344	0.0137507
TNPO2	chr19:12816212-12816305:-	0.0410902	0.0594932
TNPO2	chr19:12816413-12816495:-	0.0533983	0.0564309
TNPO2	chr19:12816582-12817009:-	0.0265095	0.025218
TNPO2	chr19:12821587-12822109:-	0.024057	0.0241496
TNPO2	chr19:12822275-12822366:-	0.0519889	0.0428839
TNPO2	chr19:12825753-12825860:-	0.0367505	0.0215737
TNPO2	chr19:12825983-12826056:-	0.0560688	0.0358691
TNPO2	chr19:12826138-12826218:-	0.224382	0.0973151
TNPO2	chr19:12826352-12826446:-	0.095728	0.104776
TNPO2	chr19:12826553-12829842:-	0.008465	0.0113381
TNPO2	chr19:12829992-12830074:-	0.0641428	0.0972428
TNPO2	chr19:12830150-12831692:-	0.00629393	0.0024802
TNPO2	chr19:12831804-12832947:-	0.0773277	0.0644393
TNPO2	chr19:12833105-12833290:-	0.0368842	0.0187034
TNPO2	chr19:12833462-12834062:-	0.0310169	0.0121738
TNPO2	chr19:12834179-12834582:-	0.150985	0.228181
ABCB9	chr12:123419978-123424657:-	0.0299378	0.0592268
WDR45B	chr17:80583359-80585079:-	0.00425381	0.00416022
LARP4	chr12:50794811-50794890:+	0.0372722	0.176993
LARP4	chr12:50867950-50869308:+	0.0169144	0.0364481
TXNRD2	chr22:19864757-19865612:-	0.00690814	0.0151626
TXNRD2	chr22:19865710-19865888:-	0.0449289	0.0211409
TXNRD2	chr22:19868240-19870847:-	0.0164006	0.0182963
TXNRD2	chr22:19870984-19881779:-	0.00976354	0.0138179
TXNRD2	chr22:19882723-19882929:-	0.0569933	0.0306206
TXNRD2	chr22:19885653-19886571:-	0.0052576	0.00639324
MTIF3	chr13:28011410-28014125:-	0.0098357	0.0142304
MTIF3	chr13:28014586-28015153:-	0.0136515	0.0118419
MTIF3	chr13:28015214-28019224:-	0.00896321	0.0104976
MTIF3	chr13:28024334-28024645:-	0.017085	0.0334952
OFD1	chrX:13771560-13773269:+	0.0406115	0.0281031
TMEM218	chr11:124972247-124972532:-	0.0780581	0.0485693
THYN1	chr11:134118378-134118702:-	0.0292397	0.0267275
THYN1	chr11:134118853-134119060:-	0.0494176	0.0261894
THYN1	chr11:134119814-134120168:-	0.00558961	0.00449832
THYN1	chr11:134121202-134122733:-	0.00764607	0.0032844
MED8	chr1:43850777-43851648:-	0.013505	0.0127147
MED8	chr1:43851897-43852259:-	0.0116132	0.0124507
MED8	chr1:43852669-43853173:-	0.00409641	0.0032249
MED8	chr1:43853318-43853980:-	0.00910647	0.00954049
MED8	chr1:43854160-43855429:-	0.0153492	0.0232974
TRMT44	chr4:8470073-8472810:+	0.0628913	0.0832085
TRMT44	chr4:8472927-8477498:+	0.0539846	0.0459326
PPM1K	chr4:89183878-89186152:-	0.0778652	0.0661305
PPM1K	chr4:89190058-89198294:-	0.009449	0.0114843
LDB1	chr10:103868080-103868785:-	0.174362	0.282815
LDB1	chr10:103868934-103869140:-	0.012384	0.0192773
LDB1	chr10:103869800-103870285:-	0.0079528	0.0151247
LDB1	chr10:103870458-103870625:-	0.00556696	0.0169373
LDB1	chr10:103870728-103870825:-	0.0396041	0.0408516
LDB1	chr10:103870901-103871012:-	0.0256067	0.0327307
LDB1	chr10:103871057-103871190:-	0.012218	0.0244862
LDB1	chr10:103871293-103874162:-	0.011237	0.0141553
LDB1	chr10:103874723-103879842:-	0.00754325	0.011521
ZNF618	chr9:116810274-116810930:+	0.0479023	0.05678
STX4	chr16:31045156-31045333:+	0.041539	0.0624238
STX4	chr16:31045435-31045524:+	0.0223391	0.0208458
STX4	chr16:31045857-31046290:+	0.0434109	0.169748
STX4	chr16:31049355-31049434:+	0.0173702	0.0243164
STX4	chr16:31050972-31051043:+	0.0998179	0.0874356
STX4	chr16:31051139-31051232:+	0.0533483	0.0565178
LMO7	chr13:76197456-76210423:+	0.021447	0.0228324
LMO7	chr13:76378677-76379614:+	0.00241081	0.00446423
LMO7	chr13:76379896-76381615:+	0.00143222	0.00368286
LMO7	chr13:76382335-76383289:+	0.00139438	0.00364659
LMO7	chr13:76383319-76391296:+	0.00120835	0.00229246
LMO7	chr13:76393671-76395312:+	0.0130944	0.0147331
LMO7	chr13:76408523-76409368:+	0.119106	0.3238
LMO7	chr13:76410593-76412275:+	0.00485005	0.00588733
LMO7	chr13:76412332-76414220:+	0.00686614	0.00494778
LMO7	chr13:76414246-76414526:+	0.00124748	0.0019315
LMO7	chr13:76419515-76423214:+	0.00170861	0.00189472
LMO7	chr13:76423428-76427227:+	0.00226943	0.00220555
LMO7	chr13:76427524-76429395:+	0.00560091	0.00467676
LMO7	chr13:76430744-76432056:+	0.0195133	0.0153877
ATAD3A	chr1:1447853-1447909:+	0.0722521	0.0830545
ATAD3A	chr1:1448070-1451391:+	0.00913757	0.021146
ATAD3A	chr1:1451468-1452546:+	0.00490758	0.00776088
ATAD3A	chr1:1455686-1455927:+	0.0275668	0.0286562
ATAD3A	chr1:1455997-1458123:+	0.00668815	0.0131061
ATAD3A	chr1:1458947-1459218:+	0.00560589	0.00404761
ATAD3A	chr1:1461911-1463074:+	0.00654694	0.00657723
ATAD3A	chr1:1463242-1464602:+	0.026586	0.0681674
APPL2	chr12:105568226-105569812:-	0.00605125	0.00782318
APPL2	chr12:105569860-105570653:-	0.00702021	0.012591
APPL2	chr12:105570794-105571003:-	0.0107407	0.017471
APPL2	chr12:105571040-105582050:-	0.00956964	0.013278
APPL2	chr12:105582225-105583549:-	0.00858451	0.0100168
APPL2	chr12:105583602-105583768:-	0.0593081	0.0692355
APPL2	chr12:105583933-105589038:-	0.00437396	0.00682924
APPL2	chr12:105589279-105589362:-	0.0115183	0.0262292
APPL2	chr12:105589405-105591542:-	0.00558341	0.0107666
APPL2	chr12:105591731-105593150:-	0.00846067	0.0163645
APPL2	chr12:105593309-105597480:-	0.00808814	0.00827998
APPL2	chr12:105601825-105601935:-	0.00295595	0.011915
APPL2	chr12:105623001-105626868:-	0.013065	0.0367962
APPL2	chr12:105627183-105629736:-	0.0102447	0.028713
NPTN	chr15:73853389-73854236:-	0.000569286	0.00153134
HNRNPH3	chr10:70091611-70091767:+	0.00583226	0.0318975
HNRNPH3	chr10:70091992-70092569:+	0.0279908	0.0560402
HNRNPH3	chr10:70092859-70096955:+	0.00966878	0.0156799
HNRNPH3	chr10:70097090-70097614:+	0.00837575	0.0117415
HNRNPH3	chr10:70097753-70098259:+	0.0186164	0.0221316
HNRNPH3	chr10:70098444-70098896:+	0.0107724	0.01677
HNRNPH3	chr10:70099312-70100930:+	0.00163402	0.00422063
HNRNPH3	chr10:70101066-70101341:+	0.0106875	0.0186694
HNRNPH3	chr10:70101437-70101515:+	0.0421405	0.0985561
HNRNPH3	chr10:70101608-70101734:+	0.0483407	0.0775563
ITFG1	chr16:47189689-47192783:-	0.00317225	0.00184723
FBXO38	chr5:147813300-147817894:+	0.0148861	0.0120581
FBXO38	chr5:147818061-147819209:+	0.0158703	0.0137271
TDRD3	chr13:60971144-60971426:+	0.438211	0.418954
RCC1L	chr7:74470181-74470621:-	0.0120325	0.00733487
PLS3	chrX:114863639-114864146:+	0.00264424	0.00207529
GCDH	chr19:13002016-13002084:+	0.137057	0.124153
GCDH	chr19:13002992-13003130:+	0.023558	0.031778
GCDH	chr19:13007235-13007723:+	0.0215164	0.0131436
GCDH	chr19:13008677-13010281:+	0.0205344	0.0215168
LIG3	chr17:33318133-33318689:+	0.0439168	0.0472894
LIG3	chr17:33319054-33319542:+	0.0150843	0.00641318
LIG3	chr17:33330191-33331291:+	0.0742152	0.044919
TRIP12	chr2:230636348-230638812:-	0.00249686	0.00200417
TRIP12	chr2:230656781-230656868:-	0.0475707	0.0673763
TRIP12	chr2:230670599-230672420:-	0.00483136	0.0035454
TRIP12	chr2:230695555-230696962:-	0.0069399	0.00592247
TRIP12	chr2:230786395-230786595:-	0.0971536	0.150791
TRIP12	chr2:230786725-230787863:-	0.0542948	0.0574995
[truncated: 26,877 more rows]
