# Supplementary material for: Prevalent intron retention fine‐tunes gene expression and contributes to cellular senescence
Source: Aging Cell. 2020 Dec 4;19(12):e13276. doi: 10.1111/acel.13276 (PMC7744961; doi:10.1111/acel.13276)
Supplement: Supplementary file 4 — Table S3 [file ACEL-19-e13276-s004.xlsx]

## Sheet: Sheet1
Gene	position	IR_delta	IR_pval	expr_log2FoldChange	expr_pvalue	U2AF1_binding_number
CPNE1	chr20:34214303-34214488:-	0.635094	0.00016382	-0.778883	5.75714e-10	4
EIF4A2	chr3:186505671-186506913:+	0.142163	0.00208344	-1.64789	2.5512e-33	4
PHYKPL	chr5:177657100-177658405:-	0.63528	0.0024825	-0.586278	0.0142263	2
FANCL	chr2:58390082-58390163:-	0.176616	0.0140274	-0.797587	0.020435	1
IFFO1	chr12:6658015-6658367:-	0.138971	0.0194964	-0.68112	0.0088211	3
RBM4B	chr11:66433049-66436085:-	0.156082	0.0370173	-0.785528	0.000122127	2
