# Supplementary material for: Prevalent intron retention fine‐tunes gene expression and contributes to cellular senescence
Source: Aging Cell. 2020 Dec 4;19(12):e13276. doi: 10.1111/acel.13276 (PMC7744961; doi:10.1111/acel.13276)
Supplement: Supplementary file 5 — Table S4 [file ACEL-19-e13276-s005.xlsx]

## Sheet: Sheet1
AS type	No. Genes	No. Senescence-associated Genes
ES	987	109
A5SS	38	2
A3SS	131	15
MXE	211	26
