# Supplementary material for: Prevalent intron retention fine‐tunes gene expression and contributes to cellular senescence
Source: Aging Cell. 2020 Dec 4;19(12):e13276. doi: 10.1111/acel.13276 (PMC7744961; doi:10.1111/acel.13276)
Supplement: Supplementary file 6 — Table S5 [file ACEL-19-e13276-s006.xlsx]

## Sheet: Sheet1
Name	Sequence (5' -> 3')	Use
H-U2AF1-sh1-F	CCGGGAAAGTGTTGTAGTTGATTGACTCGAGTCAATCAACTACAACACTTTCTTTTTG	shRNA vector construction
H-U2AF1-sh1-R	AATTCAAAAAGAAAGTGTTGTAGTTGATTGACTCGAGTCAATCAACTACAACACTTTC	shRNA vector construction
H-U2AF1-sh2-F	CCGGCCGACGTTTAGCCAGACCATTCTCGAGAATGGTCTGGCTAAACGTCGGTTTTTG	shRNA vector construction
H-U2AF1-sh2-R	AATTCAAAAACCGACGTTTAGCCAGACCATTCTCGAGAATGGTCTGGCTAAACGTCGG	shRNA vector construction
H-CPNE1-sh1-F	CCGGCGCATGAATTTGCCTTGAATTCTCGAGAATTCAAGGCAAATTCATGCGTTTTTG	shRNA vector construction
H-CPNE1-sh1-R	AATTCAAAAACGCATGAATTTGCCTTGAATTCTCGAGAATTCAAGGCAAATTCATGCG	shRNA vector construction
H-CPNE1-sh2-F	CCGGCGCATGAATTTGCCTTGAATTCTCGAGAATTCAAGGCAAATTCATGCGTTTTTG	shRNA vector construction
H-CPNE1-sh2-R	AATTCAAAAACGCATGAATTTGCCTTGAATTCTCGAGAATTCAAGGCAAATTCATGCG	shRNA vector construction
H-U2AF1-Q-F	TCTGTGACAACCTGGGAGAC	qRT-PCR
H-U2AF1-Q-R	TCGGCTGTCCATTAAACCAAC	qRT-PCR
H-CDK1-Q-F	CTTTTCCATGGGGATTCAGA	qRT-PCR
H-CDK1-Q-R	AGGCTTCCTGGTTTCCATTT	qRT-PCR
H-CDK4-Q-F	AGTGTGAGAGTCCCCAATGG	qRT-PCR
H-CDK4-Q-R	CCTTGATCTCCCGGTCAGTT	qRT-PCR
H-MKI67-Q-F	TCAAGACCCCAGTGAAGGAG	qRT-PCR
H-MKI67-Q-R	AGATGGCTGTTTTGCTGCAT	qRT-PCR
H-CDKN2B-Q-F	ACTAGTGGAGAAGGTGCGAC	qRT-PCR
H-CDKN2B-Q-R	GGTGAGAGTGGCAGGGTC	qRT-PCR
H-CPNE1-Q-F	CCCCTACTGTGCAGGCATC	qRT-PCR
H-CPNE1-Q-R	GTTGATGATGGGTGCAAAGTTG	qRT-PCR
H-CPNE1-IR-Q-F	GTGCAGTTTGTACCCTACCG	qRT-PCR
H-CPNE1-IR-Q-R	GGCCTCAACCCTACTCACAT	qRT-PCR
H-CPNE1-splice-Q-F	CTGGACGCTGATGGTGGA	qRT-PCR
H-CPNE1-splice-Q-R	CCGAGGGGCATTCTGGAA	qRT-PCR
H-GAPDH-Q-F	TTCATTGACCTCAACTACATGGT	qRT-PCR
H-GAPDH-Q-R	CTCAGTGTAGCCCAGGATGCCCTT	qRT-PCR
H-CPNE1-RT-F	CAGTGATCATTGTGGGTGTG	RT-PCR
H-CPNE1-RT-R	GCCCTGAAGTATGAGACCAG	RT-PCR
H-CPNE1-RIP-F1	GTGCAGTTTGTACCCTACCG	RIP-PCR/RIP-QPCR
H-CPNE1-RIP-R1	GGCCTCAACCCTACTCACAT	RIP-PCR/RIP-QPCR
H-CPNE1-RIP-F2	CACCTTTCCCTGATGTGAGT	RIP-PCR/RIP-QPCR
H-CPNE1-RIP-R2	GCTGCCCAAAGTCTGTATTTC	RIP-PCR/RIP-QPCR
H-CCL2-RIP-F	GTGTCCCAAAGAAGCTGTGA	RIP-PCR
H-CCL2-RIP-R	TCTTCGGAGTTTGGGTTTGC	RIP-PCR
H-NEAT1-RT-F	CTGAGTGGGGATGGGATCTG	RT-PCR
H-NEAT1-RT-R	GTACTCCCCACCTACACACC	RT-PCR
